# Supplementary material for: Identification of a tumor microenvironment-related seven-gene signature for predicting prognosis in bladder cancer
Source: BMC Cancer. 2021 Jun 10;21:692. doi: 10.1186/s12885-021-08447-7 (PMC8194149; doi:10.1186/s12885-021-08447-7)
Supplement: Supplementary file 1 — Additional file 1: Table S1. GO analysis of 4 TME-related co-expression modules (magenta, brown, purple and yellow). [file 12885_2021_8447_MOESM1_ESM.xlsx]

## Sheet: Sheet1
Supplementary Table S1. GO analysis of 4 TME-related co-expression modules (magenta, brown, purple and yellow)

## Sheet: magenta module
ID	ONTOLOGY	Description	GeneRatio	BgRatio	pvalue	p.adjust	qvalue	geneID	Count
GO:0030595	BP	leukocyte chemotaxis	13/70	224/18670	1.95491e-12	2.45772e-09	1.82772e-09	CXCL13/JAML/GPR183/NCKAP1L/IL6R/CXCL9/PDE4B/SLAMF8/CCL18/CCL19/CCL21/CXCR4/PLA2G7	13
GO:0050900	BP	leukocyte migration	17/70	499/18670	2.95044e-12	2.45772e-09	1.82772e-09	CXCL13/JAML/GPR183/GYPC/NCKAP1L/JCHAIN/IL6R/CXCL9/PDE4B/TREM2/SLAMF8/CCL18/CCL19/CCL21/CXCR4/PLA2G7/CD48	17
GO:0097529	BP	myeloid leukocyte migration	12/70	210/18670	1.79635e-11	9.97573e-09	7.41861e-09	CXCL13/JAML/NCKAP1L/IL6R/CXCL9/PDE4B/TREM2/SLAMF8/CCL18/CCL19/CCL21/PLA2G7	12
GO:0060326	BP	cell chemotaxis	13/70	304/18670	9.05359e-11	3.77082e-08	2.80423e-08	CXCL13/JAML/GPR183/NCKAP1L/IL6R/CXCL9/PDE4B/SLAMF8/CCL18/CCL19/CCL21/CXCR4/PLA2G7	13
GO:1990266	BP	neutrophil migration	9/70	118/18670	5.56168e-10	1.85315e-07	1.37813e-07	CXCL13/JAML/NCKAP1L/CXCL9/PDE4B/SLAMF8/CCL18/CCL19/CCL21	9
GO:0097530	BP	granulocyte migration	9/70	141/18670	2.71871e-09	7.54896e-07	5.6139e-07	CXCL13/JAML/NCKAP1L/CXCL9/PDE4B/SLAMF8/CCL18/CCL19/CCL21	9
GO:0030593	BP	neutrophil chemotaxis	8/70	104/18670	5.00662e-09	1.19157e-06	8.86133e-07	CXCL13/JAML/NCKAP1L/CXCL9/PDE4B/CCL18/CCL19/CCL21	8
GO:0050920	BP	regulation of chemotaxis	10/70	217/18670	7.8967e-09	1.64449e-06	1.22295e-06	CXCL13/GPR183/NCKAP1L/IL6R/TREM2/SLAMF8/CCL19/CCL21/CXCR4/PLA2G7	10
GO:0071621	BP	granulocyte chemotaxis	8/70	123/18670	1.89232e-08	3.50289e-06	2.60498e-06	CXCL13/JAML/NCKAP1L/CXCL9/PDE4B/CCL18/CCL19/CCL21	8
GO:0002407	BP	dendritic cell chemotaxis	5/70	24/18670	2.57657e-08	4.29257e-06	3.19224e-06	GPR183/SLAMF8/CCL19/CCL21/CXCR4	5
GO:0070098	BP	chemokine-mediated signaling pathway	7/70	88/18670	3.82163e-08	5.45294e-06	4.05516e-06	CXCL13/CXCL9/TREM2/CCL18/CCL19/CCL21/CXCR4	7
GO:0050921	BP	positive regulation of chemotaxis	8/70	135/18670	3.92769e-08	5.45294e-06	4.05516e-06	CXCL13/NCKAP1L/IL6R/TREM2/CCL19/CCL21/CXCR4/PLA2G7	8
GO:0071674	BP	mononuclear cell migration	7/70	90/18670	4.47116e-08	5.72996e-06	4.26118e-06	JAML/IL6R/SLAMF8/CCL18/CCL19/CCL21/PLA2G7	7
GO:0036336	BP	dendritic cell migration	5/70	27/18670	4.85136e-08	5.77312e-06	4.29328e-06	GPR183/SLAMF8/CCL19/CCL21/CXCR4	5
GO:1990868	BP	response to chemokine	7/70	97/18670	7.53015e-08	7.84077e-06	5.83091e-06	CXCL13/CXCL9/TREM2/CCL18/CCL19/CCL21/CXCR4	7
GO:1990869	BP	cellular response to chemokine	7/70	97/18670	7.53015e-08	7.84077e-06	5.83091e-06	CXCL13/CXCL9/TREM2/CCL18/CCL19/CCL21/CXCR4	7
GO:0042110	BP	T cell activation	12/70	464/18670	1.38837e-07	1.3606e-05	1.01183e-05	FGL2/TNFRSF13C/JAML/GPR183/NCKAP1L/IL6R/RAB27A/CCL19/CCL21/CD1C/CD5/CD6	12
GO:0002548	BP	monocyte chemotaxis	6/70	65/18670	1.54902e-07	1.37873e-05	1.02531e-05	IL6R/SLAMF8/CCL18/CCL19/CCL21/PLA2G7	6
GO:0070661	BP	leukocyte proliferation	10/70	298/18670	1.57238e-07	1.37873e-05	1.02531e-05	TNFRSF13C/GPR183/NCKAP1L/IL6R/MEF2C/TREM2/CCL19/CD6/CD19/CD79A	10
GO:0051249	BP	regulation of lymphocyte activation	12/70	485/18670	2.23525e-07	1.73692e-05	1.29169e-05	FGL2/TNFRSF13C/GPR183/NCKAP1L/IL6R/MEF2C/SLAMF8/CCL19/CCL21/CD5/CD6/CD19	12
GO:0042113	BP	B cell activation	10/70	310/18670	2.26593e-07	1.73692e-05	1.29169e-05	TNFRSF13C/DOCK11/GPR183/NCKAP1L/MEF2C/PRKCB/SLAMF8/CD19/CD79A/CD79B	10
GO:0002688	BP	regulation of leukocyte chemotaxis	7/70	114/18670	2.29365e-07	1.73692e-05	1.29169e-05	CXCL13/NCKAP1L/IL6R/SLAMF8/CCL19/CCL21/PLA2G7	7
GO:0032103	BP	positive regulation of response to external stimulus	10/70	323/18670	3.30827e-07	2.39634e-05	1.78208e-05	CXCL13/NCKAP1L/IL6R/TREM2/CCL18/CCL19/CCL21/CXCR4/PLA2G7/CD6	10
GO:0002687	BP	positive regulation of leukocyte migration	7/70	128/18670	5.05542e-07	3.50931e-05	2.60975e-05	CXCL13/NCKAP1L/IL6R/TREM2/CCL19/CCL21/PLA2G7	7
GO:0050671	BP	positive regulation of lymphocyte proliferation	7/70	130/18670	5.61638e-07	3.65034e-05	2.71463e-05	TNFRSF13C/GPR183/NCKAP1L/IL6R/MEF2C/CCL19/CD6	7
GO:0030183	BP	B cell differentiation	7/70	131/18670	5.91591e-07	3.65034e-05	2.71463e-05	DOCK11/GPR183/NCKAP1L/SLAMF8/CD19/CD79A/CD79B	7
GO:0032946	BP	positive regulation of mononuclear cell proliferation	7/70	131/18670	5.91591e-07	3.65034e-05	2.71463e-05	TNFRSF13C/GPR183/NCKAP1L/IL6R/MEF2C/CCL19/CD6	7
GO:0002685	BP	regulation of leukocyte migration	8/70	196/18670	6.91821e-07	4.11633e-05	3.06118e-05	CXCL13/NCKAP1L/IL6R/TREM2/SLAMF8/CCL19/CCL21/PLA2G7	8
GO:0046651	BP	lymphocyte proliferation	9/70	272/18670	7.75202e-07	4.34582e-05	3.23184e-05	TNFRSF13C/GPR183/NCKAP1L/IL6R/MEF2C/CCL19/CD6/CD19/CD79A	9
GO:0032943	BP	mononuclear cell proliferation	9/70	274/18670	8.23963e-07	4.34582e-05	3.23184e-05	TNFRSF13C/GPR183/NCKAP1L/IL6R/MEF2C/CCL19/CD6/CD19/CD79A	9
GO:0001776	BP	leukocyte homeostasis	6/70	86/18670	8.2891e-07	4.34582e-05	3.23184e-05	TNFRSF13C/DOCK11/GPR183/NCKAP1L/MEF2C/PDE4B	6
GO:0002577	BP	regulation of antigen processing and presentation	4/70	20/18670	8.38908e-07	4.34582e-05	3.23184e-05	FGL2/TREM2/CCL19/CCL21	4
GO:0070665	BP	positive regulation of leukocyte proliferation	7/70	139/18670	8.83265e-07	4.34582e-05	3.23184e-05	TNFRSF13C/GPR183/NCKAP1L/IL6R/MEF2C/CCL19/CD6	7
GO:0002690	BP	positive regulation of leukocyte chemotaxis	6/70	87/18670	8.87698e-07	4.34582e-05	3.23184e-05	CXCL13/NCKAP1L/IL6R/CCL19/CCL21/PLA2G7	6
GO:0002460	BP	adaptive immune response based on somatic recombination of immune receptors built from immunoglobulin superfamily domains	10/70	361/18670	9.12988e-07	4.34582e-05	3.23184e-05	CXCL13/FGL2/TNFRSF13C/GZMM/IL6R/MEF2C/RAB27A/CCL19/CD1C/CD19	10
GO:0055074	BP	calcium ion homeostasis	11/70	471/18670	1.32577e-06	6.13538e-05	4.56267e-05	CXCL13/CLIC2/SNX10/CXCL9/PRKCB/CCL19/CCL21/CXCR4/S1PR4/TRPA1/CD19	11
GO:0002696	BP	positive regulation of leukocyte activation	10/70	380/18670	1.45088e-06	6.5329e-05	4.8583e-05	TNFRSF13C/GPR183/NCKAP1L/IL6R/MEF2C/TREM2/CCL19/CCL21/CD5/CD6	10
GO:0042100	BP	B cell proliferation	6/70	95/18670	1.49228e-06	6.54248e-05	4.86542e-05	TNFRSF13C/GPR183/NCKAP1L/MEF2C/CD19/CD79A	6
GO:0050867	BP	positive regulation of cell activation	10/70	394/18670	2.00756e-06	8.5759e-05	6.3776e-05	TNFRSF13C/GPR183/NCKAP1L/IL6R/MEF2C/TREM2/CCL19/CCL21/CD5/CD6	10
GO:0002335	BP	mature B cell differentiation	4/70	25/18670	2.15958e-06	8.99463e-05	6.689e-05	DOCK11/GPR183/SLAMF8/CD19	4
GO:0007204	BP	positive regulation of cytosolic calcium ion concentration	9/70	319/18670	2.88819e-06	0.000117359	8.72759e-05	CXCL13/CLIC2/CXCL9/CCL19/CCL21/CXCR4/S1PR4/TRPA1/CD19	9
GO:0048247	BP	lymphocyte chemotaxis	5/70	64/18670	4.11541e-06	0.000162698	0.000120993	CXCL13/GPR183/CCL18/CCL19/CCL21	5
GO:0051251	BP	positive regulation of lymphocyte activation	9/70	334/18670	4.19929e-06	0.000162698	0.000120993	TNFRSF13C/GPR183/NCKAP1L/IL6R/MEF2C/CCL19/CCL21/CD5/CD6	9
GO:0001782	BP	B cell homeostasis	4/70	30/18670	4.61283e-06	0.000174658	0.000129887	TNFRSF13C/DOCK11/NCKAP1L/MEF2C	4
GO:0022409	BP	positive regulation of cell-cell adhesion	8/70	255/18670	4.93209e-06	0.000182597	0.000135791	CXCL13/TNFRSF13C/NCKAP1L/IL6R/CCL19/CCL21/CD5/CD6	8
GO:0002285	BP	lymphocyte activation involved in immune response	7/70	181/18670	5.13399e-06	0.00018594	0.000138277	FGL2/DOCK11/GPR183/RAB27A/CCL19/CD1C/CD19	7
GO:0030098	BP	lymphocyte differentiation	9/70	353/18670	6.56978e-06	0.000232878	0.000173183	FGL2/DOCK11/GPR183/NCKAP1L/SLAMF8/CCL19/CD19/CD79A/CD79B	9
GO:0006959	BP	humoral immune response	9/70	356/18670	7.03312e-06	0.000239395	0.00017803	CXCL13/GPR183/JCHAIN/MEF2C/CXCL9/TREM2/POU2AF1/BPIFB1/CD19	9
GO:0051209	BP	release of sequestered calcium ion into cytosol	6/70	124/18670	7.04104e-06	0.000239395	0.00017803	CLIC2/CXCL9/CCL19/CCL21/TRPA1/CD19	6
GO:0051480	BP	regulation of cytosolic calcium ion concentration	9/70	357/18670	7.19367e-06	0.000239693	0.000178252	CXCL13/CLIC2/CXCL9/CCL19/CCL21/CXCR4/S1PR4/TRPA1/CD19	9
GO:0006874	BP	cellular calcium ion homeostasis	10/70	458/18670	7.60834e-06	0.000247349	0.000183945	CXCL13/CLIC2/CXCL9/PRKCB/CCL19/CCL21/CXCR4/S1PR4/TRPA1/CD19	10
GO:0051283	BP	negative regulation of sequestering of calcium ion	6/70	126/18670	7.72037e-06	0.000247349	0.000183945	CLIC2/CXCL9/CCL19/CCL21/TRPA1/CD19	6
GO:0002604	BP	regulation of dendritic cell antigen processing and presentation	3/70	11/18670	8.1511e-06	0.000256221	0.000190543	FGL2/CCL19/CCL21	3
GO:0051282	BP	regulation of sequestering of calcium ion	6/70	128/18670	8.45191e-06	0.000260757	0.000193916	CLIC2/CXCL9/CCL19/CCL21/TRPA1/CD19	6
GO:0050853	BP	B cell receptor signaling pathway	6/70	129/18670	8.8382e-06	0.000267717	0.000199092	NCKAP1L/MEF2C/PRKCB/CD19/CD79A/CD79B	6
GO:0051208	BP	sequestering of calcium ion	6/70	131/18670	9.65374e-06	0.000284921	0.000211886	CLIC2/CXCL9/CCL19/CCL21/TRPA1/CD19	6
GO:1902622	BP	regulation of neutrophil migration	4/70	36/18670	9.74819e-06	0.000284921	0.000211886	NCKAP1L/SLAMF8/CCL19/CCL21	4
GO:0002429	BP	immune response-activating cell surface receptor signaling pathway	10/70	473/18670	1.00777e-05	0.000289473	0.000215271	CLEC10A/FCGR1A/FCGR3A/NCKAP1L/MEF2C/PDE4B/PRKCB/CD19/CD79A/CD79B	10
GO:0050870	BP	positive regulation of T cell activation	7/70	202/18670	1.05332e-05	0.000297428	0.000221187	TNFRSF13C/NCKAP1L/IL6R/CCL19/CCL21/CD5/CD6	7
GO:0002468	BP	dendritic cell antigen processing and presentation	3/70	12/18670	1.08389e-05	0.00030096	0.000223814	FGL2/CCL19/CCL21	3
GO:0002573	BP	myeloid leukocyte differentiation	7/70	204/18670	1.12304e-05	0.000306719	0.000228096	CSF2/GPR183/SNX10/MEF2C/TREM2/CCL19/RASSF2	7
GO:0050670	BP	regulation of lymphocyte proliferation	7/70	208/18670	1.274e-05	0.000342336	0.000254584	TNFRSF13C/GPR183/NCKAP1L/IL6R/MEF2C/CCL19/CD6	7
GO:0032944	BP	regulation of mononuclear cell proliferation	7/70	209/18670	1.31426e-05	0.000347548	0.00025846	TNFRSF13C/GPR183/NCKAP1L/IL6R/MEF2C/CCL19/CD6	7
GO:0097553	BP	calcium ion transmembrane import into cytosol	6/70	140/18670	1.41138e-05	0.000364219	0.000270857	CLIC2/CXCL9/CCL19/CCL21/TRPA1/CD19	6
GO:0071219	BP	cellular response to molecule of bacterial origin	7/70	212/18670	1.4414e-05	0.000364219	0.000270857	CXCL13/CSF2/MEF2C/CXCL9/PDE4B/TREM2/CD6	7
GO:0072503	BP	cellular divalent inorganic cation homeostasis	10/70	493/18670	1.44288e-05	0.000364219	0.000270857	CXCL13/CLIC2/CXCL9/PRKCB/CCL19/CCL21/CXCR4/S1PR4/TRPA1/CD19	10
GO:0030890	BP	positive regulation of B cell proliferation	4/70	41/18670	1.65241e-05	0.000410882	0.000305559	TNFRSF13C/GPR183/NCKAP1L/MEF2C	4
GO:1903039	BP	positive regulation of leukocyte cell-cell adhesion	7/70	218/18670	1.72638e-05	0.000422962	0.000314542	TNFRSF13C/NCKAP1L/IL6R/CCL19/CCL21/CD5/CD6	7
GO:1903037	BP	regulation of leukocyte cell-cell adhesion	8/70	304/18670	1.77196e-05	0.000424525	0.000315704	FGL2/TNFRSF13C/NCKAP1L/IL6R/CCL19/CCL21/CD5/CD6	8
GO:0001771	BP	immunological synapse formation	3/70	14/18670	1.78372e-05	0.000424525	0.000315704	CCL19/CCL21/CD6	3
GO:0022407	BP	regulation of cell-cell adhesion	9/70	403/18670	1.89042e-05	0.000443583	0.000329877	CXCL13/FGL2/TNFRSF13C/NCKAP1L/IL6R/CCL19/CCL21/CD5/CD6	9
GO:0070663	BP	regulation of leukocyte proliferation	7/70	222/18670	1.94108e-05	0.000448621	0.000333624	TNFRSF13C/GPR183/NCKAP1L/IL6R/MEF2C/CCL19/CD6	7
GO:0043547	BP	positive regulation of GTPase activity	9/70	405/18670	1.96575e-05	0.000448621	0.000333624	RASGRP2/CXCL13/DOCK11/NCKAP1L/RGS1/CCL18/CCL19/CCL21/ACAP1	9
GO:0019882	BP	antigen processing and presentation	7/70	226/18670	2.1774e-05	0.000489989	0.000364388	FGL2/FCGR1A/TREM2/RAB27A/CCL19/CCL21/CD1C	7
GO:0002467	BP	germinal center formation	3/70	15/18670	2.22365e-05	0.000489989	0.000364388	CXCL13/TNFRSF13C/MEF2C	3
GO:0050863	BP	regulation of T cell activation	8/70	314/18670	2.23525e-05	0.000489989	0.000364388	FGL2/TNFRSF13C/NCKAP1L/IL6R/CCL19/CCL21/CD5/CD6	8
GO:0030099	BP	myeloid cell differentiation	9/70	416/18670	2.42743e-05	0.000525207	0.000390578	CSF2/GPR183/SNX10/NCKAP1L/MEF2C/TREM2/PRKCB/CCL19/RASSF2	9
GO:0060402	BP	calcium ion transport into cytosol	6/70	158/18670	2.80092e-05	0.000598248	0.000444897	CLIC2/CXCL9/CCL19/CCL21/TRPA1/CD19	6
GO:0042102	BP	positive regulation of T cell proliferation	5/70	95/18670	2.85871e-05	0.000598485	0.000445073	TNFRSF13C/NCKAP1L/IL6R/CCL19/CD6	5
GO:0071216	BP	cellular response to biotic stimulus	7/70	236/18670	2.87388e-05	0.000598485	0.000445073	CXCL13/CSF2/MEF2C/CXCL9/PDE4B/TREM2/CD6	7
GO:0002819	BP	regulation of adaptive immune response	6/70	160/18670	3.00647e-05	0.000618367	0.000459859	TNFRSF13C/IL6R/MEF2C/CCL19/CD1C/CD48	6
GO:0032496	BP	response to lipopolysaccharide	8/70	330/18670	3.18646e-05	0.000647396	0.000481446	CXCL13/CSF2/MEF2C/CXCL9/PDE4B/ACP5/TREM2/CD6	8
GO:0006816	BP	calcium ion transport	9/70	434/18670	3.38156e-05	0.000678756	0.000504768	CLIC2/CXCL9/PDE4B/PRKCB/CCL19/CCL21/CXCR4/TRPA1/CD19	9
GO:0007159	BP	leukocyte cell-cell adhesion	8/70	337/18670	3.6983e-05	0.000733495	0.000545475	FGL2/TNFRSF13C/NCKAP1L/IL6R/CCL19/CCL21/CD5/CD6	8
GO:0048872	BP	homeostasis of number of cells	7/70	246/18670	3.74449e-05	0.000733921	0.000545792	TNFRSF13C/DOCK11/GPR183/NCKAP1L/MEF2C/PDE4B/RASSF2	7
GO:0002237	BP	response to molecule of bacterial origin	8/70	343/18670	4.19017e-05	0.000811723	0.000603651	CXCL13/CSF2/MEF2C/CXCL9/PDE4B/ACP5/TREM2/CD6	8
GO:0060401	BP	cytosolic calcium ion transport	6/70	171/18670	4.36487e-05	0.000835847	0.000621591	CLIC2/CXCL9/CCL19/CCL21/TRPA1/CD19	6
GO:0002286	BP	T cell activation involved in immune response	5/70	106/18670	4.84331e-05	0.000916927	0.000681887	FGL2/GPR183/RAB27A/CCL19/CD1C	5
GO:0033630	BP	positive regulation of cell adhesion mediated by integrin	3/70	20/18670	5.49691e-05	0.00102897	0.000765211	CXCL13/NCKAP1L/CCL21	3
GO:0031295	BP	T cell costimulation	4/70	56/18670	5.74452e-05	0.00106337	0.000790795	TNFRSF13C/CCL19/CCL21/CD5	4
GO:0072676	BP	lymphocyte migration	5/70	111/18670	6.03729e-05	0.00110529	0.000821965	CXCL13/GPR183/CCL18/CCL19/CCL21	5
GO:0031294	BP	lymphocyte costimulation	4/70	57/18670	6.16066e-05	0.00111562	0.000829645	TNFRSF13C/CCL19/CCL21/CD5	4
GO:0050864	BP	regulation of B cell activation	6/70	184/18670	6.56272e-05	0.00117564	0.000874286	TNFRSF13C/GPR183/NCKAP1L/MEF2C/SLAMF8/CD19	6
GO:1903706	BP	regulation of hemopoiesis	9/70	475/18670	6.79662e-05	0.00120459	0.000895815	FGL2/CSF2/NCKAP1L/MEF2C/TREM2/PRKCB/SLAMF8/CCL19/RASSF2	9
GO:0043087	BP	regulation of GTPase activity	9/70	479/18670	7.24762e-05	0.001271	0.000945202	RASGRP2/CXCL13/DOCK11/NCKAP1L/RGS1/CCL18/CCL19/CCL21/ACAP1	9
GO:0070838	BP	divalent metal ion transport	9/70	483/18670	7.72361e-05	0.00134037	0.000996786	CLIC2/CXCL9/PDE4B/PRKCB/CCL19/CCL21/CXCR4/TRPA1/CD19	9
GO:0030888	BP	regulation of B cell proliferation	4/70	61/18670	8.04764e-05	0.0013822	0.0010279	TNFRSF13C/GPR183/NCKAP1L/MEF2C	4
GO:0072511	BP	divalent inorganic cation transport	9/70	489/18670	8.48687e-05	0.00144277	0.00107294	CLIC2/CXCL9/PDE4B/PRKCB/CCL19/CCL21/CXCR4/TRPA1/CD19	9
GO:0002260	BP	lymphocyte homeostasis	4/70	62/18670	8.57842e-05	0.0014436	0.00107356	TNFRSF13C/DOCK11/NCKAP1L/MEF2C	4
GO:0090023	BP	positive regulation of neutrophil chemotaxis	3/70	24/18670	9.65503e-05	0.00160853	0.00119621	NCKAP1L/CCL19/CCL21	3
GO:0071222	BP	cellular response to lipopolysaccharide	6/70	205/18670	0.000119027	0.00196336	0.00146009	CXCL13/CSF2/MEF2C/CXCL9/PDE4B/CD6	6
GO:0071624	BP	positive regulation of granulocyte chemotaxis	3/70	26/18670	0.000123362	0.00201492	0.00149842	NCKAP1L/CCL19/CCL21	3
GO:0045785	BP	positive regulation of cell adhesion	8/70	403/18670	0.000128949	0.00208572	0.00155108	CXCL13/TNFRSF13C/NCKAP1L/IL6R/CCL19/CCL21/CD5/CD6	8
GO:0070374	BP	positive regulation of ERK1 and ERK2 cascade	6/70	215/18670	0.000154357	0.00245304	0.00182424	GLIPR2/GPR183/TREM2/CCL18/CCL19/CCL21	6
GO:0010818	BP	T cell chemotaxis	3/70	28/18670	0.000154603	0.00245304	0.00182424	CXCL13/GPR183/CCL21	3
GO:1902624	BP	positive regulation of neutrophil migration	3/70	29/18670	0.00017198	0.002703	0.00201013	NCKAP1L/CCL19/CCL21	3
GO:0070588	BP	calcium ion transmembrane transport	7/70	315/18670	0.000175682	0.00273539	0.00203421	CLIC2/CXCL9/PDE4B/CCL19/CCL21/TRPA1/CD19	7
GO:0050851	BP	antigen receptor-mediated signaling pathway	7/70	316/18670	0.000179132	0.00276328	0.00205495	NCKAP1L/MEF2C/PDE4B/PRKCB/CD19/CD79A/CD79B	7
GO:0090022	BP	regulation of neutrophil chemotaxis	3/70	30/18670	0.000190576	0.00291284	0.00216618	NCKAP1L/CCL19/CCL21	3
GO:0002822	BP	regulation of adaptive immune response based on somatic recombination of immune receptors built from immunoglobulin superfamily domains	5/70	145/18670	0.000212701	0.00322145	0.00239569	TNFRSF13C/IL6R/MEF2C/CCL19/CD1C	5
GO:1904018	BP	positive regulation of vasculature development	6/70	230/18670	0.000222422	0.00333833	0.0024826	PPP1R16B/IL6R/PRKCB/CXCR4/ADM2/TNFSF12	6
GO:0043552	BP	positive regulation of phosphatidylinositol 3-kinase activity	3/70	32/18670	0.000231575	0.00344467	0.00256169	CCL19/CCL21/CD19	3
GO:0045807	BP	positive regulation of endocytosis	5/70	153/18670	0.000272866	0.00402296	0.00299173	NCKAP1L/TREM2/RAB27A/CCL19/CCL21	5
GO:0042129	BP	regulation of T cell proliferation	5/70	156/18670	0.000298475	0.00436193	0.00324382	TNFRSF13C/NCKAP1L/IL6R/CCL19/CD6	5
GO:0090218	BP	positive regulation of lipid kinase activity	3/70	36/18670	0.000329796	0.00477619	0.00355189	CCL19/CCL21/CD19	3
GO:1903725	BP	regulation of phospholipid metabolic process	4/70	88/18670	0.000333265	0.00477619	0.00355189	APOC1/CCL19/CCL21/CD19	4
GO:0001819	BP	positive regulation of cytokine production	8/70	464/18670	0.000335423	0.00477619	0.00355189	TNFRSF13C/CSF2/IL6R/LTB/PDE4B/TREM2/CCL19/CD6	8
GO:0045637	BP	regulation of myeloid cell differentiation	6/70	251/18670	0.000355255	0.00501571	0.00373002	CSF2/NCKAP1L/MEF2C/TREM2/PRKCB/RASSF2	6
GO:0030316	BP	osteoclast differentiation	4/70	97/18670	0.000482802	0.00675923	0.00502661	GPR183/SNX10/TREM2/RASSF2	4
GO:0097028	BP	dendritic cell differentiation	3/70	42/18670	0.000521795	0.00724425	0.0053873	CSF2/TREM2/CCL19	3
GO:0002824	BP	positive regulation of adaptive immune response based on somatic recombination of immune receptors built from immunoglobulin superfamily domains	4/70	100/18670	0.000541807	0.00742257	0.00551991	TNFRSF13C/IL6R/CCL19/CD1C	4
GO:1902105	BP	regulation of leukocyte differentiation	6/70	272/18670	0.000543549	0.00742257	0.00551991	FGL2/NCKAP1L/TREM2/SLAMF8/CCL19/RASSF2	6
GO:0048771	BP	tissue remodeling	5/70	179/18670	0.000560227	0.00758812	0.00564303	SNX10/MEF2C/ACP5/RSPO3/RASSF2	5
GO:0051489	BP	regulation of filopodium assembly	3/70	44/18670	0.000598754	0.00796012	0.00591967	DOCK11/PPP1R16B/CCL21	3
GO:0071622	BP	regulation of granulocyte chemotaxis	3/70	44/18670	0.000598754	0.00796012	0.00591967	NCKAP1L/CCL19/CCL21	3
GO:0001768	BP	establishment of T cell polarity	2/70	10/18670	0.000611582	0.00796012	0.00591967	CCL19/CCL21	2
GO:0097048	BP	dendritic cell apoptotic process	2/70	10/18670	0.000611582	0.00796012	0.00591967	CCL19/CCL21	2
GO:2000668	BP	regulation of dendritic cell apoptotic process	2/70	10/18670	0.000611582	0.00796012	0.00591967	CCL19/CCL21	2
GO:0042098	BP	T cell proliferation	5/70	184/18670	0.00063474	0.00819749	0.0060962	TNFRSF13C/NCKAP1L/IL6R/CCL19/CD6	5
GO:0030100	BP	regulation of endocytosis	6/70	281/18670	0.000644764	0.0082629	0.00614484	NCKAP1L/APOC1/TREM2/RAB27A/CCL19/CCL21	6
GO:0002821	BP	positive regulation of adaptive immune response	4/70	105/18670	0.00065128	0.00828269	0.00615955	TNFRSF13C/IL6R/CCL19/CD1C	4
GO:0033628	BP	regulation of cell adhesion mediated by integrin	3/70	46/18670	0.000682611	0.00861538	0.00640697	CXCL13/NCKAP1L/CCL21	3
GO:0007622	BP	rhythmic behavior	3/70	47/18670	0.000727202	0.00910916	0.00677417	CSF2/EGR2/PTGDS	3
GO:0001767	BP	establishment of lymphocyte polarity	2/70	11/18670	0.000745678	0.00927089	0.00689444	CCL19/CCL21	2
GO:1903727	BP	positive regulation of phospholipid metabolic process	3/70	48/18670	0.000773607	0.00947887	0.00704911	CCL19/CCL21/CD19	3
GO:0071356	BP	cellular response to tumor necrosis factor	6/70	291/18670	0.000773785	0.00947887	0.00704911	TNFRSF13C/LTB/CCL18/CCL19/CCL21/TNFSF12	6
GO:0001913	BP	T cell mediated cytotoxicity	3/70	49/18670	0.000821855	0.00999424	0.00743238	GZMM/RAB27A/CD1C	3
GO:0070372	BP	regulation of ERK1 and ERK2 cascade	6/70	300/18670	0.000906226	0.0109404	0.00813598	GLIPR2/GPR183/TREM2/CCL18/CCL19/CCL21	6
GO:0045766	BP	positive regulation of angiogenesis	5/70	204/18670	0.00100919	0.01201	0.00893141	PPP1R16B/PRKCB/CXCR4/ADM2/TNFSF12	5
GO:1901342	BP	regulation of vasculature development	7/70	422/18670	0.00100924	0.01201	0.00893141	CXCL13/PPP1R16B/IL6R/PRKCB/CXCR4/ADM2/TNFSF12	7
GO:0050966	BP	detection of mechanical stimulus involved in sensory perception of pain	2/70	13/18670	0.00105239	0.0122607	0.00911787	CXCR4/TRPA1	2
GO:0060100	BP	positive regulation of phagocytosis, engulfment	2/70	13/18670	0.00105239	0.0122607	0.00911787	NCKAP1L/TREM2	2
GO:1905155	BP	positive regulation of membrane invagination	2/70	13/18670	0.00105239	0.0122607	0.00911787	NCKAP1L/TREM2	2
GO:0032655	BP	regulation of interleukin-12 production	3/70	54/18670	0.00109174	0.0126308	0.00939312	LTB/ACP5/CCL19	3
GO:0034612	BP	response to tumor necrosis factor	6/70	312/18670	0.00110928	0.0127453	0.00947821	TNFRSF13C/LTB/CCL18/CCL19/CCL21/TNFSF12	6
GO:0019730	BP	antimicrobial humoral response	4/70	122/18670	0.0011409	0.0130187	0.0096816	CXCL13/JCHAIN/CXCL9/BPIFB1	4
GO:0043551	BP	regulation of phosphatidylinositol 3-kinase activity	3/70	55/18670	0.00115164	0.0130519	0.00970626	CCL19/CCL21/CD19	3
GO:0070371	BP	ERK1 and ERK2 cascade	6/70	317/18670	0.00120352	0.0133895	0.00995732	GLIPR2/GPR183/TREM2/CCL18/CCL19/CCL21	6
GO:0000768	BP	syncytium formation by plasma membrane fusion	3/70	56/18670	0.00121357	0.0133895	0.00995732	CXCL9/PLEKHO1/TREM2	3
GO:0032615	BP	interleukin-12 production	3/70	56/18670	0.00121357	0.0133895	0.00995732	LTB/ACP5/CCL19	3
GO:0140253	BP	cell-cell fusion	3/70	56/18670	0.00121357	0.0133895	0.00995732	CXCL9/PLEKHO1/TREM2	3
GO:0046629	BP	gamma-delta T cell activation	2/70	14/18670	0.00122482	0.0134246	0.00998343	JAML/NCKAP1L	2
GO:0008037	BP	cell recognition	5/70	215/18670	0.00127456	0.0138785	0.010321	CCL19/CCL21/CXCR4/CD5/CD6	5
GO:0006949	BP	syncytium formation	3/70	58/18670	0.00134366	0.014536	0.0108099	CXCL9/PLEKHO1/TREM2	3
GO:0060099	BP	regulation of phagocytosis, engulfment	2/70	15/18670	0.00140983	0.0150779	0.011213	NCKAP1L/TREM2	2
GO:0046847	BP	filopodium assembly	3/70	59/18670	0.00141186	0.0150779	0.011213	DOCK11/PPP1R16B/CCL21	3
GO:0042742	BP	defense response to bacterium	6/70	330/18670	0.0014774	0.0155782	0.011585	CXCL13/JCHAIN/IL6R/ACP5/TREM2/SLAMF8	6
GO:0051235	BP	maintenance of location	6/70	330/18670	0.0014774	0.0155782	0.011585	CLIC2/CXCL9/CCL19/CCL21/TRPA1/CD19	6
GO:0010820	BP	positive regulation of T cell chemotaxis	2/70	16/18670	0.00160733	0.0167363	0.0124462	CXCL13/CCL21	2
GO:1905153	BP	regulation of membrane invagination	2/70	16/18670	0.00160733	0.0167363	0.0124462	NCKAP1L/TREM2	2
GO:0046635	BP	positive regulation of alpha-beta T cell activation	3/70	62/18670	0.00162939	0.0168607	0.0125387	NCKAP1L/IL6R/CCL19	3
GO:1904062	BP	regulation of cation transmembrane transport	6/70	342/18670	0.0017703	0.0180209	0.0134015	CLIC2/MEF2C/CXCL9/PDE4B/TREM2/CD19	6
GO:0043550	BP	regulation of lipid kinase activity	3/70	64/18670	0.00178543	0.0180209	0.0134015	CCL19/CCL21/CD19	3
GO:0046631	BP	alpha-beta T cell activation	4/70	138/18670	0.00179622	0.0180209	0.0134015	GPR183/NCKAP1L/IL6R/CCL19	4
GO:0010819	BP	regulation of T cell chemotaxis	2/70	17/18670	0.00181724	0.0180209	0.0134015	CXCL13/CCL21	2
GO:0045187	BP	regulation of circadian sleep/wake cycle, sleep	2/70	17/18670	0.00181724	0.0180209	0.0134015	CSF2/PTGDS	2
GO:0060263	BP	regulation of respiratory burst	2/70	17/18670	0.00181724	0.0180209	0.0134015	JCHAIN/SLAMF8	2
GO:1903975	BP	regulation of glial cell migration	2/70	17/18670	0.00181724	0.0180209	0.0134015	GPR183/TREM2	2
GO:0032729	BP	positive regulation of interferon-gamma production	3/70	65/18670	0.00186683	0.0182949	0.0136053	TNFRSF13C/IL6R/PDE4B	3
GO:0072678	BP	T cell migration	3/70	65/18670	0.00186683	0.0182949	0.0136053	CXCL13/GPR183/CCL21	3
GO:0050871	BP	positive regulation of B cell activation	4/70	142/18670	0.00199375	0.0194245	0.0144453	TNFRSF13C/GPR183/NCKAP1L/MEF2C	4
GO:0002292	BP	T cell differentiation involved in immune response	3/70	68/18670	0.0021248	0.0204619	0.0152169	FGL2/GPR183/CCL19	3
GO:0033627	BP	cell adhesion mediated by integrin	3/70	68/18670	0.0021248	0.0204619	0.0152169	CXCL13/NCKAP1L/CCL21	3
GO:0045834	BP	positive regulation of lipid metabolic process	4/70	146/18670	0.00220584	0.0211203	0.0157064	APOC1/CCL19/CCL21/CD19	4
GO:0050727	BP	regulation of inflammatory response	7/70	485/18670	0.00223443	0.0212717	0.0158191	ACP5/TREM2/SLAMF8/CCL18/PLA2G7/CD6/CD19	7
GO:0002313	BP	mature B cell differentiation involved in immune response	2/70	19/18670	0.00227387	0.0215242	0.0160068	DOCK11/GPR183	2
GO:0050766	BP	positive regulation of phagocytosis	3/70	70/18670	0.00230848	0.0217284	0.0161587	NCKAP1L/TREM2/RAB27A	3
GO:0050795	BP	regulation of behavior	3/70	71/18670	0.0024039	0.0224994	0.0167321	CSF2/MEF2C/PTGDS	3
GO:1903169	BP	regulation of calcium ion transmembrane transport	4/70	151/18670	0.00249225	0.0230715	0.0171575	CLIC2/CXCL9/PDE4B/CD19	4
GO:0002827	BP	positive regulation of T-helper 1 type immune response	2/70	20/18670	0.00252041	0.0230715	0.0171575	IL6R/CCL19	2
GO:0010560	BP	positive regulation of glycoprotein biosynthetic process	2/70	20/18670	0.00252041	0.0230715	0.0171575	CCL19/CCL21	2
GO:0050802	BP	circadian sleep/wake cycle, sleep	2/70	20/18670	0.00252041	0.0230715	0.0171575	CSF2/PTGDS	2
GO:0002312	BP	B cell activation involved in immune response	3/70	73/18670	0.002602	0.0235369	0.0175036	DOCK11/GPR183/CD19	3
GO:0009988	BP	cell-cell recognition	3/70	73/18670	0.002602	0.0235369	0.0175036	CCL19/CCL21/CD6	3
GO:0050729	BP	positive regulation of inflammatory response	4/70	153/18670	0.00261365	0.0235369	0.0175036	TREM2/CCL18/PLA2G7/CD6	4
GO:0051924	BP	regulation of calcium ion transport	5/70	254/18670	0.00264096	0.023655	0.0175914	CLIC2/CXCL9/PDE4B/CXCR4/CD19	5
GO:0043367	BP	CD4-positive, alpha-beta T cell differentiation	3/70	74/18670	0.00270471	0.0240965	0.0179198	GPR183/NCKAP1L/CCL19	3
GO:0042749	BP	regulation of circadian sleep/wake cycle	2/70	21/18670	0.00277899	0.0243673	0.0181211	CSF2/PTGDS	2
GO:0050951	BP	sensory perception of temperature stimulus	2/70	21/18670	0.00277899	0.0243673	0.0181211	CXCR4/TRPA1	2
GO:0140131	BP	positive regulation of lymphocyte chemotaxis	2/70	21/18670	0.00277899	0.0243673	0.0181211	CXCL13/CCL21	2
GO:0045663	BP	positive regulation of myoblast differentiation	2/70	22/18670	0.0030495	0.0265993	0.019781	MEF2C/CXCL9	2
GO:0045765	BP	regulation of angiogenesis	6/70	383/18670	0.00311289	0.0270108	0.020087	CXCL13/PPP1R16B/PRKCB/CXCR4/ADM2/TNFSF12	6
GO:0031334	BP	positive regulation of protein complex assembly	5/70	268/18670	0.00332436	0.0284661	0.0211692	CXCL13/CSF2/NCKAP1L/JCHAIN/CCL21	5
GO:0022410	BP	circadian sleep/wake cycle process	2/70	23/18670	0.00333186	0.0284661	0.0211692	CSF2/PTGDS	2
GO:0034695	BP	response to prostaglandin E	2/70	23/18670	0.00333186	0.0284661	0.0211692	CCL19/CCL21	2
GO:0010959	BP	regulation of metal ion transport	6/70	394/18670	0.0035768	0.0304028	0.0226095	CLIC2/CXCL9/PDE4B/TREM2/CXCR4/CD19	6
GO:0051279	BP	regulation of release of sequestered calcium ion into cytosol	3/70	82/18670	0.00361707	0.0305095	0.0226889	CLIC2/CXCL9/CD19	3
GO:1903020	BP	positive regulation of glycoprotein metabolic process	2/70	24/18670	0.00362598	0.0305095	0.0226889	CCL19/CCL21	2
GO:0045619	BP	regulation of lymphocyte differentiation	4/70	169/18670	0.00373449	0.0311457	0.023162	FGL2/NCKAP1L/SLAMF8/CCL19	4
GO:2000106	BP	regulation of leukocyte apoptotic process	3/70	83/18670	0.00374272	0.0311457	0.023162	MEF2C/CCL19/CCL21	3
GO:0001503	BP	ossification	6/70	398/18670	0.00375767	0.0311457	0.023162	EGR2/SNX10/IL6R/MEF2C/ACP5/RASSF2	6
GO:0090025	BP	regulation of monocyte chemotaxis	2/70	25/18670	0.00393177	0.0324273	0.0241151	SLAMF8/PLA2G7	2
GO:0006941	BP	striated muscle contraction	4/70	174/18670	0.00414251	0.0339971	0.0252825	CLIC2/PDE4B/CXCR4/RCSD1	4
GO:0120032	BP	regulation of plasma membrane bounded cell projection assembly	4/70	175/18670	0.00422758	0.0343644	0.0255556	DOCK11/PPP1R16B/CCL19/CCL21	4
GO:0030318	BP	melanocyte differentiation	2/70	26/18670	0.00424913	0.0343644	0.0255556	MEF2C/RAB27A	2
GO:0042745	BP	circadian sleep/wake cycle	2/70	26/18670	0.00424913	0.0343644	0.0255556	CSF2/PTGDS	2
GO:0060491	BP	regulation of cell projection assembly	4/70	177/18670	0.00440127	0.0354228	0.0263427	DOCK11/PPP1R16B/CCL19/CCL21	4
GO:2001257	BP	regulation of cation channel activity	4/70	178/18670	0.00448989	0.0359623	0.0267439	CLIC2/MEF2C/PDE4B/TREM2	4
GO:0002825	BP	regulation of T-helper 1 type immune response	2/70	27/18670	0.00457799	0.0361466	0.026881	IL6R/CCL19	2
GO:0060143	BP	positive regulation of syncytium formation by plasma membrane fusion	2/70	27/18670	0.00457799	0.0361466	0.026881	CXCL9/TREM2	2
GO:1901623	BP	regulation of lymphocyte chemotaxis	2/70	27/18670	0.00457799	0.0361466	0.026881	CXCL13/CCL21	2
GO:0071346	BP	cellular response to interferon-gamma	4/70	180/18670	0.00467074	0.036567	0.0271937	FCGR1A/CCL18/CCL19/CCL21	4
GO:0032651	BP	regulation of interleukin-1 beta production	3/70	90/18670	0.00469709	0.036567	0.0271937	ACP5/TREM2/CCL19	3
GO:0046849	BP	bone remodeling	3/70	90/18670	0.00469709	0.036567	0.0271937	SNX10/ACP5/RASSF2	3
GO:0034368	BP	protein-lipid complex remodeling	2/70	28/18670	0.00491825	0.0377595	0.0280804	APOC1/PLA2G7	2
GO:0034369	BP	plasma lipoprotein particle remodeling	2/70	28/18670	0.00491825	0.0377595	0.0280804	APOC1/PLA2G7	2
GO:0045577	BP	regulation of B cell differentiation	2/70	28/18670	0.00491825	0.0377595	0.0280804	NCKAP1L/SLAMF8	2
GO:0035710	BP	CD4-positive, alpha-beta T cell activation	3/70	92/18670	0.00499428	0.0381673	0.0283837	GPR183/NCKAP1L/CCL19	3
GO:0046634	BP	regulation of alpha-beta T cell activation	3/70	93/18670	0.00514704	0.0391551	0.0291183	NCKAP1L/IL6R/CCL19	3
GO:0034367	BP	protein-containing complex remodeling	2/70	29/18670	0.00526983	0.0393701	0.0292782	APOC1/PLA2G7	2
GO:0050855	BP	regulation of B cell receptor signaling pathway	2/70	29/18670	0.00526983	0.0393701	0.0292782	PRKCB/CD19	2
GO:0050974	BP	detection of mechanical stimulus involved in sensory perception	2/70	29/18670	0.00526983	0.0393701	0.0292782	CXCR4/TRPA1	2
GO:0060142	BP	regulation of syncytium formation by plasma membrane fusion	2/70	29/18670	0.00526983	0.0393701	0.0292782	CXCL9/TREM2	2
GO:0043372	BP	positive regulation of CD4-positive, alpha-beta T cell differentiation	2/70	30/18670	0.00563263	0.0417065	0.0310157	NCKAP1L/CCL19	2
GO:0051491	BP	positive regulation of filopodium assembly	2/70	30/18670	0.00563263	0.0417065	0.0310157	DOCK11/CCL21	2
GO:0050731	BP	positive regulation of peptidyl-tyrosine phosphorylation	4/70	192/18670	0.0058597	0.0431958	0.0321233	CSF2/FCGR1A/IL6R/TREM2	4
GO:0050764	BP	regulation of phagocytosis	3/70	98/18670	0.00595304	0.0434646	0.0323231	NCKAP1L/TREM2/RAB27A	3
GO:0030431	BP	sleep	2/70	31/18670	0.00600658	0.0434646	0.0323231	CSF2/PTGDS	2
GO:0034694	BP	response to prostaglandin	2/70	31/18670	0.00600658	0.0434646	0.0323231	CCL19/CCL21	2
GO:2000406	BP	positive regulation of T cell migration	2/70	31/18670	0.00600658	0.0434646	0.0323231	CXCL13/CCL21	2
GO:0019932	BP	second-messenger-mediated signaling	6/70	439/18670	0.0060266	0.0434646	0.0323231	CLIC2/CXCL9/TREM2/CXCR4/ADM2/S1PR4	6
GO:0120034	BP	positive regulation of plasma membrane bounded cell projection assembly	3/70	100/18670	0.00629538	0.0452074	0.0336192	DOCK11/CCL19/CCL21	3
GO:0032611	BP	interleukin-1 beta production	3/70	101/18670	0.00647088	0.0458744	0.0341152	ACP5/TREM2/CCL19	3
GO:0032649	BP	regulation of interferon-gamma production	3/70	101/18670	0.00647088	0.0458744	0.0341152	TNFRSF13C/IL6R/PDE4B	3
GO:0046632	BP	alpha-beta T cell differentiation	3/70	101/18670	0.00647088	0.0458744	0.0341152	GPR183/NCKAP1L/CCL19	3
GO:0034341	BP	response to interferon-gamma	4/70	199/18670	0.00663882	0.0465449	0.0346138	FCGR1A/CCL18/CCL19/CCL21	4
GO:0006898	BP	receptor-mediated endocytosis	5/70	316/18670	0.00664035	0.0465449	0.0346138	FCGR1A/APOC1/JCHAIN/CCL19/CCL21	5
GO:0010522	BP	regulation of calcium ion transport into cytosol	3/70	102/18670	0.00664927	0.0465449	0.0346138	CLIC2/CXCL9/CD19	3
GO:0032691	BP	negative regulation of interleukin-1 beta production	2/70	33/18670	0.00678755	0.0472188	0.035115	ACP5/TREM2	2
GO:0032652	BP	regulation of interleukin-1 production	3/70	103/18670	0.00683057	0.0472188	0.035115	ACP5/TREM2/CCL19	3
GO:0048259	BP	regulation of receptor-mediated endocytosis	3/70	103/18670	0.00683057	0.0472188	0.035115	APOC1/CCL19/CCL21	3
GO:0071887	BP	leukocyte apoptotic process	3/70	104/18670	0.0070148	0.048292	0.0359131	MEF2C/CCL19/CCL21	3
GO:0030278	BP	regulation of ossification	4/70	203/18670	0.00711351	0.04877	0.0362686	EGR2/IL6R/MEF2C/RASSF2	4
GO:0008009	MF	chemokine activity	5/68	49/17697	1.20656e-06	0.000138225	0.000120106	CXCL13/CXCL9/CCL18/CCL19/CCL21	5
GO:0005126	MF	cytokine receptor binding	9/68	286/17697	1.41868e-06	0.000138225	0.000120106	CXCL13/CSF2/IL6R/LTB/CXCL9/CCL18/CCL19/CCL21/TNFSF12	9
GO:0005125	MF	cytokine activity	8/68	220/17697	1.95601e-06	0.000138225	0.000120106	CXCL13/CSF2/LTB/CXCL9/CCL18/CCL19/CCL21/TNFSF12	8
GO:0042379	MF	chemokine receptor binding	5/68	66/17697	5.3767e-06	0.000284965	0.000247611	CXCL13/CXCL9/CCL18/CCL19/CCL21	5
GO:0048018	MF	receptor ligand activity	10/68	482/17697	1.44446e-05	0.00061245	0.000532169	CXCL13/CSF2/IL6R/LTB/CXCL9/CCL18/CCL19/CCL21/ADM2/TNFSF12	10
GO:0048020	MF	CCR chemokine receptor binding	4/68	43/17697	2.19748e-05	0.000776444	0.000674666	CXCL13/CCL18/CCL19/CCL21	4
GO:0019865	MF	immunoglobulin binding	3/68	24/17697	0.000103654	0.00313923	0.00272773	FCGR1A/FCGR3A/JCHAIN	3
GO:0001664	MF	G protein-coupled receptor binding	6/68	280/17697	0.000715486	0.0165877	0.0144134	CXCL13/CXCL9/CCL18/CCL19/CCL21/RSPO3	6
GO:0019864	MF	IgG binding	2/68	11/17697	0.00078244	0.0165877	0.0144134	FCGR1A/FCGR3A	2
GO:0045236	MF	CXCR chemokine receptor binding	2/68	11/17697	0.00078244	0.0165877	0.0144134	CXCL13/CXCL9	2
GO:0071837	MF	HMG box domain binding	2/68	16/17697	0.00168608	0.0324954	0.0282359	EGR2/MEF2C	2
GO:0042834	MF	peptidoglycan binding	2/68	17/17697	0.00190616	0.0336755	0.0292613	JCHAIN/TREM2	2
GO:0009897	CC	external side of plasma membrane	12/73	393/19717	2.04532e-08	2.86344e-06	2.71273e-06	TNFRSF13C/FCGR3A/IL6R/CXCL9/CXCR4/CD1C/CD5/CD6/CD19/CD69/CD79A/CD79B	12

## Sheet: brown module
ID	ONTOLOGY	Description	GeneRatio	BgRatio	pvalue	p.adjust	qvalue	geneID	Count
GO:0030198	BP	extracellular matrix organization	44/269	368/18670	1.02022e-27	3.38612e-24	2.83944e-24	FBLN5/POSTN/EMILIN1/COL6A2/COL6A3/COL7A1/COL8A2/COL10A1/COL11A1/COMP/CCN2/CCDC80/CYP1B1/DCN/DPT/ECM2/FAP/FBLN2/FBN1/FBN2/KLK5/GAS6/GREM1/ITGB6/LAMA4/LAMB2/LAMC2/LRP1/MATN3/MMP2/MMP9/MMP11/MMP13/MMP14/NID1/DDR2/BGN/SFRP2/TIMP2/ADAM12/MFAP5/CRISPLD2/RECK/CREB3L1	44
GO:0043062	BP	extracellular structure organization	45/269	422/18670	3.27664e-26	5.43759e-23	4.55971e-23	FBLN5/POSTN/EMILIN1/COL6A2/COL6A3/COL7A1/COL8A2/COL10A1/COL11A1/COMP/CCN2/CCDC80/CYP1B1/DCN/DPT/ECM2/ALB/FAP/FBLN2/FBN1/FBN2/KLK5/GAS6/GREM1/ITGB6/LAMA4/LAMB2/LAMC2/LRP1/MATN3/MMP2/MMP9/MMP11/MMP13/MMP14/NID1/DDR2/BGN/SFRP2/TIMP2/ADAM12/MFAP5/CRISPLD2/RECK/CREB3L1	45
GO:0051216	BP	cartilage development	20/269	209/18670	2.62363e-11	2.18747e-08	1.83431e-08	CHI3L1/COL6A2/COL6A3/COL7A1/COL11A1/COMP/RFLNA/CCN2/EVC/EFEMP1/GREM1/RFLNB/MATN3/MMP13/ROR2/SFRP2/WNT7A/HMGA2/ADAMTS12/CCN4	20
GO:0002062	BP	chondrocyte differentiation	16/269	123/18670	2.6363e-11	2.18747e-08	1.83431e-08	COL6A2/COL6A3/COL7A1/COL11A1/COMP/RFLNA/CCN2/EFEMP1/GREM1/RFLNB/MATN3/SFRP2/WNT7A/HMGA2/ADAMTS12/CCN4	16
GO:0048705	BP	skeletal system morphogenesis	21/269	239/18670	4.17091e-11	2.76865e-08	2.32166e-08	COL6A2/COL6A3/COL7A1/COL11A1/COMP/RFLNA/CCN2/FBN2/GREM1/FLVCR1/TMEM119/RFLNB/MATN3/MMP2/MMP13/MMP14/ROR2/SFRP2/TBX1/TGFB3/WNT7A	21
GO:0061448	BP	connective tissue development	21/269	273/18670	4.94281e-10	2.7342e-07	2.29277e-07	CHI3L1/COL6A2/COL6A3/COL7A1/COL11A1/COMP/RFLNA/CCN2/EVC/EFEMP1/FOXD1/GREM1/RFLNB/MATN3/MMP13/ROR2/SFRP2/WNT7A/HMGA2/ADAMTS12/CCN4	21
GO:0031589	BP	cell-substrate adhesion	22/269	354/18670	1.00865e-08	4.78246e-06	4.01034e-06	MSLN/FBLN5/POSTN/LYVE1/EMILIN1/CCN2/CCDC80/ECM2/FBLN2/GAS6/RELL2/ITGB6/LAMB2/LAMC2/LRP1/MMP14/NID1/DDR2/PLAU/AXL/ADAMTS12/MYADM	22
GO:0002063	BP	chondrocyte development	9/269	48/18670	2.4029e-08	9.96902e-06	8.35955e-06	COL6A2/COL6A3/COL7A1/COL11A1/COMP/RFLNA/RFLNB/MATN3/SFRP2	9
GO:0030199	BP	collagen fibril organization	9/269	54/18670	7.06567e-08	2.60566e-05	2.18498e-05	EMILIN1/COL11A1/COMP/CYP1B1/DPT/GREM1/MMP11/DDR2/SFRP2	9
GO:0003416	BP	endochondral bone growth	8/269	44/18670	1.89337e-07	6.28409e-05	5.26954e-05	COL6A2/COL6A3/COL7A1/COMP/EVC/MATN3/MMP13/DDR2	8
GO:0022617	BP	extracellular matrix disassembly	10/269	80/18670	2.2129e-07	6.29016e-05	5.27463e-05	FAP/KLK5/LRP1/MMP2/MMP9/MMP11/MMP13/MMP14/DDR2/TIMP2	10
GO:0035987	BP	endodermal cell differentiation	8/269	45/18670	2.27424e-07	6.29016e-05	5.27463e-05	COL7A1/COL11A1/INHBA/MMP2/MMP9/MMP14/POU5F1/HMGA2	8
GO:0098868	BP	bone growth	8/269	47/18670	3.23612e-07	8.26207e-05	6.92818e-05	COL6A2/COL6A3/COL7A1/COMP/EVC/MATN3/MMP13/DDR2	8
GO:0001706	BP	endoderm formation	8/269	50/18670	5.32251e-07	0.000126182	0.00010581	COL7A1/COL11A1/INHBA/MMP2/MMP9/MMP14/POU5F1/HMGA2	8
GO:0060348	BP	bone development	15/269	217/18670	6.28042e-07	0.000138965	0.000116529	COL6A2/COL6A3/COL7A1/COMP/RFLNA/FBN1/GREM1/TMEM119/RFLNB/MATN3/MMP13/MMP14/SFRP2/TGFB3/CCN4	15
GO:0032331	BP	negative regulation of chondrocyte differentiation	6/269	23/18670	6.95252e-07	0.000144221	0.000120937	RFLNA/EFEMP1/GREM1/RFLNB/ADAMTS12/CCN4	6
GO:0060323	BP	head morphogenesis	7/269	37/18670	8.48281e-07	0.000165614	0.000138876	FLVCR1/MMP2/RRAS/STRA6/TBX1/TGFB3/CRISPLD2	7
GO:0001503	BP	ossification	20/269	398/18670	1.43034e-06	0.000263739	0.000221159	CTHRC1/TWIST2/COL11A1/COMP/RFLNA/CCN2/FASN/FBN2/GREM1/TMEM119/RFLNB/MMP2/MMP13/MMP14/ROR2/DDR2/SFRP2/TGFB3/CCN4/CREB3L1	20
GO:0035988	BP	chondrocyte proliferation	5/269	17/18670	3.2129e-06	0.000561243	0.000470632	COMP/CCN2/MMP14/DDR2/HMGA2	5
GO:0061037	BP	negative regulation of cartilage development	6/269	30/18670	3.7574e-06	0.00062354	0.000522872	RFLNA/EFEMP1/GREM1/RFLNB/ADAMTS12/CCN4	6
GO:0031214	BP	biomineral tissue development	12/269	163/18670	4.421e-06	0.000698729	0.000585921	COMP/RFLNA/FBN2/GAS6/GREM1/TMEM119/RFLNB/MMP13/ROR2/DDR2/TBX1/TGFB3	12
GO:0007160	BP	cell-matrix adhesion	14/269	225/18670	5.12092e-06	0.000760172	0.000637444	MSLN/FBLN5/POSTN/LYVE1/EMILIN1/CCN2/ECM2/ITGB6/LRP1/MMP14/NID1/DDR2/PLAU/ADAMTS12	14
GO:0090288	BP	negative regulation of cellular response to growth factor stimulus	12/269	166/18670	5.33737e-06	0.000760172	0.000637444	EMILIN1/VASN/DCN/FBN1/FBN2/GREM1/SMAD7/PMEPA1/SFRP2/TGFB3/ADAMTS12/CREB3L1	12
GO:0060325	BP	face morphogenesis	6/269	32/18670	5.59741e-06	0.000760172	0.000637444	MMP2/RRAS/STRA6/TBX1/TGFB3/CRISPLD2	6
GO:0030282	BP	bone mineralization	10/269	114/18670	5.95495e-06	0.000760172	0.000637444	COMP/RFLNA/FBN2/GREM1/TMEM119/RFLNB/MMP13/ROR2/DDR2/TGFB3	10
GO:0060349	BP	bone morphogenesis	10/269	114/18670	5.95495e-06	0.000760172	0.000637444	COL6A2/COL6A3/COL7A1/COMP/TMEM119/MATN3/MMP13/MMP14/SFRP2/TGFB3	10
GO:0032963	BP	collagen metabolic process	10/269	115/18670	6.44038e-06	0.00079169	0.000663874	EMILIN1/CCN2/FAP/MMP2/MMP9/MMP11/MMP13/MMP14/TGFB3/CREB3L1	10
GO:0010171	BP	body morphogenesis	7/269	50/18670	7.01472e-06	0.000831495	0.000697253	FLVCR1/MMP2/RRAS/STRA6/TBX1/TGFB3/CRISPLD2	7
GO:0070167	BP	regulation of biomineral tissue development	9/269	94/18670	8.55608e-06	0.000979229	0.000821135	COMP/RFLNA/FBN2/GAS6/GREM1/TMEM119/RFLNB/DDR2/TGFB3	9
GO:0032330	BP	regulation of chondrocyte differentiation	7/269	52/18670	9.16766e-06	0.00101425	0.000850501	RFLNA/CCN2/EFEMP1/GREM1/RFLNB/ADAMTS12/CCN4	7
GO:0060350	BP	endochondral bone morphogenesis	8/269	73/18670	1.00126e-05	0.00107199	0.000898921	COL6A2/COL6A3/COL7A1/COMP/TMEM119/MATN3/MMP13/MMP14	8
GO:0003417	BP	growth plate cartilage development	6/269	36/18670	1.14637e-05	0.001189	0.000997043	COL6A2/COL6A3/COL7A1/COMP/MATN3/MMP13	6
GO:1903011	BP	negative regulation of bone development	4/269	11/18670	1.28433e-05	0.00128321	0.00107604	RFLNA/FBN1/GREM1/RFLNB	4
GO:0007492	BP	endoderm development	8/269	76/18670	1.35318e-05	0.00128321	0.00107604	COL7A1/COL11A1/INHBA/MMP2/MMP9/MMP14/POU5F1/HMGA2	8
GO:0030500	BP	regulation of bone mineralization	8/269	76/18670	1.35318e-05	0.00128321	0.00107604	COMP/RFLNA/FBN2/GREM1/TMEM119/RFLNB/DDR2/TGFB3	8
GO:0090101	BP	negative regulation of transmembrane receptor protein serine/threonine kinase signaling pathway	10/269	126/18670	1.44915e-05	0.00133603	0.00112033	EMILIN1/VASN/FBN1/FBN2/GREM1/SMAD7/PMEPA1/SFRP2/TGFB3/CILP	10
GO:0060394	BP	negative regulation of pathway-restricted SMAD protein phosphorylation	4/269	12/18670	1.90468e-05	0.00170855	0.00143271	EMILIN1/GREM1/SMAD7/PMEPA1	4
GO:1903010	BP	regulation of bone development	5/269	24/18670	2.03187e-05	0.00177467	0.00148816	RFLNA/FBN1/GREM1/TMEM119/RFLNB	5
GO:0030278	BP	regulation of ossification	12/269	203/18670	4.02399e-05	0.00342452	0.00287164	CTHRC1/TWIST2/COMP/RFLNA/FBN2/GREM1/TMEM119/RFLNB/DDR2/SFRP2/TGFB3/CCN4	12
GO:0035265	BP	organ growth	12/269	204/18670	4.22157e-05	0.00350285	0.00293732	COL6A2/COL6A3/COL7A1/COMP/EVC/LATS2/FLVCR1/AR/MATN3/MMP13/DDR2/WNT2	12
GO:0052548	BP	regulation of endopeptidase activity	18/269	425/18670	4.79512e-05	0.00388171	0.00325502	COL6A3/COL7A1/CST2/CST6/CCN2/ALOX12/FYN/GAS6/MMP9/NGF/SERPINF1/SERPINA1/NLRP2/SFRP2/CLEC7A/TIMP2/C3/RECK	18
GO:0090092	BP	regulation of transmembrane receptor protein serine/threonine kinase signaling pathway	13/269	241/18670	4.99669e-05	0.00394857	0.00331109	EMILIN1/FSTL1/VASN/FBN1/FBN2/FOXD1/GREM1/INHBA/SMAD7/PMEPA1/SFRP2/TGFB3/CILP	13
GO:0030574	BP	collagen catabolic process	6/269	47/18670	5.53459e-05	0.00417484	0.00350083	FAP/MMP2/MMP9/MMP11/MMP13/MMP14	6
GO:0060351	BP	cartilage development involved in endochondral bone morphogenesis	6/269	47/18670	5.53459e-05	0.00417484	0.00350083	COL6A2/COL6A3/COL7A1/COMP/MATN3/MMP13	6
GO:0060324	BP	face development	6/269	48/18670	6.24954e-05	0.00460938	0.00386521	MMP2/RRAS/STRA6/TBX1/TGFB3/CRISPLD2	6
GO:0001704	BP	formation of primary germ layer	9/269	121/18670	6.48374e-05	0.00467816	0.00392289	COL7A1/COL11A1/INHBA/MMP2/MMP9/MMP14/POU5F1/SFRP2/HMGA2	9
GO:0071560	BP	cellular response to transforming growth factor beta stimulus	13/269	249/18670	6.97435e-05	0.00485051	0.00406741	POSTN/EMILIN1/VASN/FBN1/FBN2/FYN/SMAD7/PDE2A/PMEPA1/TGFB3/WNT2/WNT7A/CILP	13
GO:0010810	BP	regulation of cell-substrate adhesion	12/269	215/18670	7.0149e-05	0.00485051	0.00406741	POSTN/EMILIN1/CCDC80/ECM2/FBLN2/RELL2/LRP1/MMP14/NID1/DDR2/PLAU/MYADM	12
GO:0010951	BP	negative regulation of endopeptidase activity	13/269	250/18670	7.26388e-05	0.00492017	0.00412582	COL6A3/COL7A1/CST2/CST6/GAS6/MMP9/NGF/SERPINF1/SERPINA1/SFRP2/TIMP2/C3/RECK	13
GO:0061035	BP	regulation of cartilage development	7/269	72/18670	7.90118e-05	0.00524481	0.00439805	RFLNA/CCN2/EFEMP1/GREM1/RFLNB/ADAMTS12/CCN4	7
GO:0150063	BP	visual system development	16/269	366/18670	8.74869e-05	0.00566361	0.00474924	CLCN2/COL8A2/CYP1B1/EPHB2/FBN1/FBN2/EFEMP1/INHBA/LAMB2/SERPINF1/PRDM1/STRA6/C3/WNT2/WNT7A/ZEB2	16
GO:0071559	BP	response to transforming growth factor beta	13/269	255/18670	8.87338e-05	0.00566361	0.00474924	POSTN/EMILIN1/VASN/FBN1/FBN2/FYN/SMAD7/PDE2A/PMEPA1/TGFB3/WNT2/WNT7A/CILP	13
GO:0090287	BP	regulation of cellular response to growth factor stimulus	14/269	292/18670	9.21043e-05	0.00576782	0.00483662	EMILIN1/FSTL1/VASN/DCN/FBN1/FBN2/FOXD1/GREM1/SMAD7/PMEPA1/SFRP2/TGFB3/ADAMTS12/CREB3L1	14
GO:0001655	BP	urogenital system development	15/269	330/18670	9.4433e-05	0.00580413	0.00486707	DCN/EPHB2/FBN1/FOXD1/AKR1B1/AR/ARG2/LAMB2/SMAD7/MMP9/NID1/OVOL1/SERPINF1/KIF26B/STRA6	15
GO:0048880	BP	sensory system development	16/269	371/18670	0.000102422	0.00618072	0.00518286	CLCN2/COL8A2/CYP1B1/EPHB2/FBN1/FBN2/EFEMP1/INHBA/LAMB2/SERPINF1/PRDM1/STRA6/C3/WNT2/WNT7A/ZEB2	16
GO:0052547	BP	regulation of peptidase activity	18/269	452/18670	0.00010503	0.00618683	0.00518798	COL6A3/COL7A1/CST2/CST6/CCN2/ALOX12/FYN/GAS6/MMP9/NGF/SERPINF1/SERPINA1/NLRP2/SFRP2/CLEC7A/TIMP2/C3/RECK	18
GO:0003414	BP	chondrocyte morphogenesis involved in endochondral bone morphogenesis	4/269	18/18670	0.00010998	0.00618683	0.00518798	COL6A2/COL6A3/COL7A1/MATN3	4
GO:0003429	BP	growth plate cartilage chondrocyte morphogenesis	4/269	18/18670	0.00010998	0.00618683	0.00518798	COL6A2/COL6A3/COL7A1/MATN3	4
GO:0090171	BP	chondrocyte morphogenesis	4/269	18/18670	0.00010998	0.00618683	0.00518798	COL6A2/COL6A3/COL7A1/MATN3	4
GO:0010466	BP	negative regulation of peptidase activity	13/269	262/18670	0.000116408	0.0064393	0.00539969	COL6A3/COL7A1/CST2/CST6/GAS6/MMP9/NGF/SERPINF1/SERPINA1/SFRP2/TIMP2/C3/RECK	13
GO:0003422	BP	growth plate cartilage morphogenesis	4/269	19/18670	0.000137735	0.00749415	0.00628425	COL6A2/COL6A3/COL7A1/MATN3	4
GO:0030512	BP	negative regulation of transforming growth factor beta receptor signaling pathway	7/269	81/18670	0.000167085	0.00894445	0.00750039	EMILIN1/VASN/FBN1/FBN2/SMAD7/PMEPA1/TGFB3	7
GO:0001502	BP	cartilage condensation	4/269	20/18670	0.000170227	0.00896797	0.00752012	COL11A1/CCN2/ROR2/WNT7A	4
GO:0007178	BP	transmembrane receptor protein serine/threonine kinase signaling pathway	15/269	349/18670	0.000174619	0.00905562	0.00759362	EMILIN1/FSTL1/VASN/COMP/FBN1/FBN2/FOXD1/GREM1/INHBA/SMAD7/ROR2/PMEPA1/SFRP2/TGFB3/CILP	15
GO:2000273	BP	positive regulation of signaling receptor activity	5/269	37/18670	0.000178823	0.00913097	0.0076568	ADRA2A/EPHB2/EPGN/GREM1/CACNG4	5
GO:1903845	BP	negative regulation of cellular response to transforming growth factor beta stimulus	7/269	83/18670	0.000194695	0.00974594	0.00817249	EMILIN1/VASN/FBN1/FBN2/SMAD7/PMEPA1/TGFB3	7
GO:0043010	BP	camera-type eye development	14/269	314/18670	0.000196739	0.00974594	0.00817249	CLCN2/COL8A2/CYP1B1/EPHB2/FBN1/FBN2/EFEMP1/INHBA/LAMB2/SERPINF1/STRA6/WNT2/WNT7A/ZEB2	14
GO:0098743	BP	cell aggregation	4/269	21/18670	0.000207909	0.0100497	0.00842723	COL11A1/CCN2/ROR2/WNT7A	4
GO:0001822	BP	kidney development	13/269	278/18670	0.000208928	0.0100497	0.00842723	DCN/FBN1/FOXD1/AKR1B1/ARG2/LAMB2/SMAD7/MMP9/NID1/OVOL1/SERPINF1/KIF26B/STRA6	13
GO:0001654	BP	eye development	15/269	362/18670	0.000258854	0.0121205	0.0101637	CLCN2/COL8A2/CYP1B1/EPHB2/FBN1/FBN2/EFEMP1/INHBA/LAMB2/SERPINF1/PRDM1/STRA6/WNT2/WNT7A/ZEB2	15
GO:1904375	BP	regulation of protein localization to cell periphery	8/269	115/18670	0.000262003	0.0121205	0.0101637	GPC6/LYPD1/LRRC15/EPB41L2/EPHB2/AR/LRP1/MMP14	8
GO:0060393	BP	regulation of pathway-restricted SMAD protein phosphorylation	6/269	62/18670	0.000264586	0.0121205	0.0101637	EMILIN1/GREM1/INHBA/SMAD7/PMEPA1/TGFB3	6
GO:0045861	BP	negative regulation of proteolysis	15/269	363/18670	0.000266586	0.0121205	0.0101637	COL6A3/COL7A1/CST2/CST6/GAS1/GAS6/MMP9/NGF/SERPINF1/SERPINA1/CAMK2N1/SFRP2/TIMP2/C3/RECK	15
GO:0048736	BP	appendage development	10/269	179/18670	0.000278453	0.0123225	0.010333	COMP/FBN2/GREM1/FLVCR1/RSPO4/ROR2/SALL4/SFRP2/WNT7A/RECK	10
GO:0060173	BP	limb development	10/269	179/18670	0.000278453	0.0123225	0.010333	COMP/FBN2/GREM1/FLVCR1/RSPO4/ROR2/SALL4/SFRP2/WNT7A/RECK	10
GO:1905330	BP	regulation of morphogenesis of an epithelium	10/269	180/18670	0.000291161	0.0127153	0.0106625	GPC6/CTHRC1/ALOX12/AR/ROR2/DACT1/SFRP2/WNT2/WNT7A/ADAMTS12	10
GO:0045669	BP	positive regulation of osteoblast differentiation	6/269	64/18670	0.00031504	0.013494	0.0113154	CTHRC1/FBN2/TMEM119/DDR2/SFRP2/CCN4	6
GO:0045778	BP	positive regulation of ossification	7/269	90/18670	0.00032169	0.013494	0.0113154	CTHRC1/FBN2/TMEM119/DDR2/SFRP2/TGFB3/CCN4	7
GO:0060346	BP	bone trabecula formation	3/269	10/18670	0.00032932	0.013494	0.0113154	FBN2/GREM1/MMP2	3
GO:0097048	BP	dendritic cell apoptotic process	3/269	10/18670	0.00032932	0.013494	0.0113154	GAS6/AXL/CXCL12	3
GO:2000668	BP	regulation of dendritic cell apoptotic process	3/269	10/18670	0.00032932	0.013494	0.0113154	GAS6/AXL/CXCL12	3
GO:0060389	BP	pathway-restricted SMAD protein phosphorylation	6/269	65/18670	0.000342941	0.0136114	0.0114139	EMILIN1/GREM1/INHBA/SMAD7/PMEPA1/TGFB3	6
GO:0072001	BP	renal system development	13/269	293/18670	0.000347042	0.0136114	0.0114139	DCN/FBN1/FOXD1/AKR1B1/ARG2/LAMB2/SMAD7/MMP9/NID1/OVOL1/SERPINF1/KIF26B/STRA6	13
GO:0048762	BP	mesenchymal cell differentiation	11/269	219/18670	0.000349148	0.0136114	0.0114139	VASN/EDNRA/GREM1/RFLNB/SMAD7/SFRP2/TBX1/TGFB3/WNT2/HMGA2/ZEB2	11
GO:0090596	BP	sensory organ morphogenesis	12/269	256/18670	0.000356593	0.0136114	0.0114139	CTHRC1/COL8A2/COL11A1/EPHB2/FBN1/FBN2/EFEMP1/ROR2/PRDM1/STRA6/TBX1/WNT2	12
GO:0003418	BP	growth plate cartilage chondrocyte differentiation	4/269	24/18670	0.000356793	0.0136114	0.0114139	COL6A2/COL6A3/COL7A1/MATN3	4
GO:0003433	BP	chondrocyte development involved in endochondral bone morphogenesis	4/269	24/18670	0.000356793	0.0136114	0.0114139	COL6A2/COL6A3/COL7A1/MATN3	4
GO:0007369	BP	gastrulation	10/269	185/18670	0.000362214	0.0136612	0.0114557	COL7A1/COL11A1/INHBA/MMP2/MMP9/MMP14/POU5F1/SFRP2/HMGA2/MYADM	10
GO:0030336	BP	negative regulation of cell migration	14/269	334/18670	0.000368506	0.0137424	0.0115237	EMILIN1/PODN/CYP1B1/DCN/MAPK15/GREM1/LRP1/SMAD7/SERPINF1/RRAS/CXCL12/SFRP2/RECK/MARVELD3	14
GO:0045667	BP	regulation of osteoblast differentiation	8/269	126/18670	0.00048578	0.0179145	0.0150222	CTHRC1/TWIST2/FBN2/GREM1/TMEM119/DDR2/SFRP2/CCN4	8
GO:0014911	BP	positive regulation of smooth muscle cell migration	5/269	47/18670	0.000559683	0.0204131	0.0171174	POSTN/LPAR1/LRP1/P2RY6/CCN4	5
GO:2000146	BP	negative regulation of cell motility	14/269	349/18670	0.000569994	0.0205632	0.0172433	EMILIN1/PODN/CYP1B1/DCN/MAPK15/GREM1/LRP1/SMAD7/SERPINF1/RRAS/CXCL12/SFRP2/RECK/MARVELD3	14
GO:0035630	BP	bone mineralization involved in bone maturation	3/269	12/18670	0.000590983	0.0210911	0.017686	RFLNA/GREM1/RFLNB	3
GO:1990778	BP	protein localization to cell periphery	13/269	311/18670	0.000609093	0.0213196	0.0178776	GPC6/LYPD1/LRRC15/EPB41L2/EPHB2/ZDHHC23/GAS6/EHD2/AR/LRP1/MMP14/PALM/MYADM	13
GO:0060840	BP	artery development	7/269	100/18670	0.000610232	0.0213196	0.0178776	COMP/LRP1/SMAD7/PDE2A/PRDM1/STRA6/TBX1	7
GO:0032872	BP	regulation of stress-activated MAPK cascade	11/269	237/18670	0.000676917	0.0232559	0.0195013	CCN2/GADD45A/RELL2/SH3RF3/ROR2/DACT1/SFRP2/WNT7A/SPHK1/MARVELD3/ZEB2	11
GO:0010712	BP	regulation of collagen metabolic process	5/269	49/18670	0.00067967	0.0232559	0.0195013	EMILIN1/CCN2/FAP/TGFB3/CREB3L1	5
GO:0070302	BP	regulation of stress-activated protein kinase signaling cascade	11/269	239/18670	0.000725487	0.0244935	0.0205391	CCN2/GADD45A/RELL2/SH3RF3/ROR2/DACT1/SFRP2/WNT7A/SPHK1/MARVELD3/ZEB2	11
GO:0060485	BP	mesenchyme development	12/269	278/18670	0.000741653	0.0244935	0.0205391	VASN/EDNRA/FOXD1/GREM1/RFLNB/SMAD7/SFRP2/TBX1/TGFB3/WNT2/HMGA2/ZEB2	12
GO:0050663	BP	cytokine secretion	11/269	240/18670	0.000750838	0.0244935	0.0205391	POSTN/CHI3L1/C1QTNF3/GAS6/SSC5D/ITGB6/ARG2/LRP1/NLRP2/PANX2/CCN4	11
GO:0060536	BP	cartilage morphogenesis	4/269	29/18670	0.000753651	0.0244935	0.0205391	COL6A2/COL6A3/COL7A1/MATN3	4
GO:0032823	BP	regulation of natural killer cell differentiation	3/269	13/18670	0.000760118	0.0244935	0.0205391	GAS6/AXL/PRDM1	3
GO:0061430	BP	bone trabecula morphogenesis	3/269	13/18670	0.000760118	0.0244935	0.0205391	FBN2/GREM1/MMP2	3
GO:0043687	BP	post-translational protein modification	14/269	361/18670	0.000792506	0.025151	0.0210904	MSLN/PRSS23/FSTL1/ALB/FBN1/FBXL7/GAS6/FBXO2/LAMB2/MATN3/SERPINA1/C3/SCG2/EVA1A	14
GO:0048844	BP	artery morphogenesis	6/269	76/18670	0.000795677	0.025151	0.0210904	COMP/LRP1/SMAD7/PRDM1/STRA6/TBX1	6
GO:0071772	BP	response to BMP	9/269	170/18670	0.000821783	0.0254802	0.0213665	FSTL1/COMP/FBN1/FOXD1/GREM1/SMAD7/ROR2/SFRP2/ADAMTS12	9
GO:0071773	BP	cellular response to BMP stimulus	9/269	170/18670	0.000821783	0.0254802	0.0213665	FSTL1/COMP/FBN1/FOXD1/GREM1/SMAD7/ROR2/SFRP2/ADAMTS12	9
GO:0030111	BP	regulation of Wnt signaling pathway	14/269	363/18670	0.000835933	0.0254802	0.0213665	CTHRC1/LATS2/GREM1/HIC1/RSPO4/IGFBP6/LRP1/ROR2/DACT1/BARX1/SFRP2/RECK/CCN4/ZEB2	14
GO:0060562	BP	epithelial tube morphogenesis	13/269	322/18670	0.000839826	0.0254802	0.0213665	CTHRC1/EDNRA/FOXD1/ALOX12/AR/MMP14/KIF26B/SALL4/SFRP2/TBX1/WNT2/ADAMTS12/ZEB2	13
GO:0003205	BP	cardiac chamber development	9/269	171/18670	0.000856743	0.0254802	0.0213665	COL11A1/SMAD7/PDE2A/SALL4/PRDM1/STRA6/SFRP2/TBX1/WNT2	9
GO:0003413	BP	chondrocyte differentiation involved in endochondral bone morphogenesis	4/269	30/18670	0.000859832	0.0254802	0.0213665	COL6A2/COL6A3/COL7A1/MATN3	4
GO:0070168	BP	negative regulation of biomineral tissue development	4/269	30/18670	0.000859832	0.0254802	0.0213665	RFLNA/GAS6/GREM1/RFLNB	4
GO:0030324	BP	lung development	9/269	172/18670	0.000892904	0.0262261	0.021992	CHI3L1/CCN2/MMP14/STRA6/SIM2/SREBF1/TGFB3/WNT2/CRISPLD2	9
GO:0018212	BP	peptidyl-tyrosine modification	14/269	366/18670	0.000904834	0.0263434	0.0220903	ADRA2A/EPHB2/EFEMP1/FYN/EPGN/GAS6/GREM1/ROR2/DDR2/AXL/SFRP2/WEE1/DYRK3/TPST1	14
GO:0009612	BP	response to mechanical stimulus	10/269	210/18670	0.000969734	0.0272251	0.0228297	POSTN/CHI3L1/COL11A1/DCN/GADD45A/FYN/MMP14/PDE2A/CXCL12/STRA6	10
GO:0030178	BP	negative regulation of Wnt signaling pathway	10/269	210/18670	0.000969734	0.0272251	0.0228297	CTHRC1/LATS2/GREM1/HIC1/IGFBP6/LRP1/ROR2/DACT1/BARX1/SFRP2	10
GO:0001837	BP	epithelial to mesenchymal transition	8/269	140/18670	0.000972165	0.0272251	0.0228297	VASN/GREM1/RFLNB/SMAD7/SFRP2/TGFB3/WNT2/HMGA2	8
GO:0050650	BP	chondroitin sulfate proteoglycan biosynthetic process	4/269	31/18670	0.000976133	0.0272251	0.0228297	DCN/BGN/CHPF/PXYLP1	4
GO:1903319	BP	positive regulation of protein maturation	4/269	31/18670	0.000976133	0.0272251	0.0228297	SPON1/MMP14/TFR2/C3	4
GO:0048562	BP	embryonic organ morphogenesis	12/269	288/18670	0.00100747	0.027865	0.0233663	CTHRC1/COL11A1/EPHB2/FBN1/FBN2/EFEMP1/FLVCR1/MMP14/ROR2/STRA6/TBX1/TGFB3	12
GO:0030323	BP	respiratory tube development	9/269	176/18670	0.00105017	0.0286904	0.0240585	CHI3L1/CCN2/MMP14/STRA6/SIM2/SREBF1/TGFB3/WNT2/CRISPLD2	9
GO:0070206	BP	protein trimerization	5/269	54/18670	0.00106325	0.0286904	0.0240585	EMILIN1/C1QTNF3/C1QTNF6/COL6A2/STEAP4	5
GO:1904645	BP	response to amyloid-beta	5/269	54/18670	0.00106325	0.0286904	0.0240585	FYN/LRP1/MMP2/MMP9/MMP13	5
GO:2001021	BP	negative regulation of response to DNA damage stimulus	6/269	81/18670	0.00111269	0.0297823	0.0249741	RADX/ACKR3/CXCL12/SFRP2/HMGA2/DYRK3	6
GO:0032274	BP	gonadotropin secretion	3/269	15/18670	0.00118375	0.031431	0.0263566	FOXD1/INHBA/KISS1	3
GO:0014910	BP	regulation of smooth muscle cell migration	6/269	84/18670	0.00134461	0.0354187	0.0297004	POSTN/LPAR1/LRP1/P2RY6/PLAU/CCN4	6
GO:0048048	BP	embryonic eye morphogenesis	4/269	34/18670	0.00139085	0.0363484	0.0304801	FBN1/FBN2/EFEMP1/STRA6	4
GO:0051271	BP	negative regulation of cellular component movement	14/269	384/18670	0.00142678	0.0364827	0.0305927	EMILIN1/PODN/CYP1B1/DCN/MAPK15/GREM1/LRP1/SMAD7/SERPINF1/RRAS/CXCL12/SFRP2/RECK/MARVELD3	14
GO:0072659	BP	protein localization to plasma membrane	11/269	260/18670	0.0014346	0.0364827	0.0305927	LYPD1/LRRC15/EPHB2/ZDHHC23/GAS6/EHD2/AR/LRP1/MMP14/PALM/MYADM	11
GO:0022038	BP	corpus callosum development	3/269	16/18670	0.00144149	0.0364827	0.0305927	LPAR1/EPHB2/ZEB2	3
GO:0070293	BP	renal absorption	3/269	16/18670	0.00144149	0.0364827	0.0305927	GAS6/HBB/AQP3	3
GO:0048592	BP	eye morphogenesis	8/269	149/18670	0.00145095	0.0364827	0.0305927	COL8A2/EPHB2/FBN1/FBN2/EFEMP1/PRDM1/STRA6/WNT2	8
GO:0046328	BP	regulation of JNK cascade	9/269	185/18670	0.00148672	0.037101	0.0311111	CCN2/GADD45A/SH3RF3/ROR2/DACT1/SFRP2/WNT7A/MARVELD3/ZEB2	9
GO:1905475	BP	regulation of protein localization to membrane	9/269	187/18670	0.00160117	0.0396589	0.0332561	GPC6/LYPD1/LRRC15/EPHB2/FYN/AR/LRP1/MMP14/CEMIP	9
GO:0001649	BP	osteoblast differentiation	10/269	225/18670	0.001627	0.0400002	0.0335423	CTHRC1/TWIST2/FASN/FBN2/GREM1/TMEM119/DDR2/SFRP2/CCN4/CREB3L1	10
GO:0010715	BP	regulation of extracellular matrix disassembly	3/269	17/18670	0.00173184	0.0422644	0.035441	FAP/LRP1/DDR2	3
GO:0017015	BP	regulation of transforming growth factor beta receptor signaling pathway	7/269	120/18670	0.00177904	0.0430995	0.0361412	EMILIN1/VASN/FBN1/FBN2/SMAD7/PMEPA1/TGFB3	7
GO:0006027	BP	glycosaminoglycan catabolic process	5/269	61/18670	0.00184337	0.0443344	0.0371768	GPC6/LYVE1/DCN/CEMIP/BGN	5
GO:0010811	BP	positive regulation of cell-substrate adhesion	7/269	121/18670	0.00186555	0.0445451	0.0373534	EMILIN1/CCDC80/ECM2/FBLN2/RELL2/NID1/MYADM	7
GO:0040013	BP	negative regulation of locomotion	14/269	396/18670	0.00189891	0.0450177	0.0377498	EMILIN1/PODN/CYP1B1/DCN/MAPK15/GREM1/LRP1/SMAD7/SERPINF1/RRAS/CXCL12/SFRP2/RECK/MARVELD3	14
GO:1903844	BP	regulation of cellular response to transforming growth factor beta stimulus	7/269	122/18670	0.00195529	0.0460256	0.0385949	EMILIN1/VASN/FBN1/FBN2/SMAD7/PMEPA1/TGFB3	7
GO:0030509	BP	BMP signaling pathway	8/269	157/18670	0.00201868	0.0467526	0.0392046	FSTL1/COMP/FBN1/FOXD1/GREM1/SMAD7/ROR2/SFRP2	8
GO:0014909	BP	smooth muscle cell migration	6/269	91/18670	0.00202844	0.0467526	0.0392046	POSTN/LPAR1/LRP1/P2RY6/PLAU/CCN4	6
GO:0030510	BP	regulation of BMP signaling pathway	6/269	91/18670	0.00202844	0.0467526	0.0392046	FSTL1/FBN1/FOXD1/GREM1/SMAD7/SFRP2	6
GO:0031098	BP	stress-activated protein kinase signaling cascade	12/269	315/18670	0.00214394	0.049074	0.0411511	CCN2/GADD45A/AKR1B1/RELL2/SH3RF3/ROR2/DACT1/SFRP2/WNT7A/SPHK1/MARVELD3/ZEB2	12
GO:0005201	MF	extracellular matrix structural constituent	28/265	163/17697	7.91855e-22	3.95927e-19	3.33413e-19	SPON1/FBLN5/POSTN/EMILIN1/CHI3L1/CTHRC1/PODN/COL6A2/COL6A3/COL7A1/COL8A2/COL10A1/COL11A1/COMP/DCN/DPT/FBLN2/FBN1/FBN2/EFEMP1/LAMA4/LAMB2/LAMC2/MATN3/NID1/BGN/MFAP5/CILP	28
GO:0005178	MF	integrin binding	15/265	132/17697	1.29662e-09	3.24154e-07	2.72972e-07	FBLN5/EMILIN1/COMP/CCN2/ECM2/FAP/FBN1/ITGB6/LAMB2/MMP14/CDH26/CXCL12/SFRP2/TIMP2/CCN4	15
GO:0005518	MF	collagen binding	11/265	67/17697	4.22501e-09	7.04169e-07	5.92984e-07	PODN/COMP/LRRC15/DCN/ECM2/RELL2/SMAD7/MMP9/MMP13/NID1/DDR2	11
GO:0005539	MF	glycosaminoglycan binding	18/265	229/17697	1.1318e-08	1.41476e-06	1.19137e-06	POSTN/LYVE1/FSTL1/COL11A1/COMP/CCN2/CCDC80/DCN/ECM2/FBN1/ADGRE2/RSPO4/LAMC2/CEMIP/BGN/TNFAIP6/CRISPLD2/CCN4	18
GO:0097493	MF	structural molecule activity conferring elasticity	5/265	11/17697	3.11209e-07	3.11209e-05	2.62071e-05	FBLN5/EMILIN1/FBLN2/FBN1/FBN2	5
GO:0050840	MF	extracellular matrix binding	8/265	57/17697	1.99263e-06	0.000166053	0.000139834	COL11A1/LRRC15/DCN/FBLN2/SSC5D/NID1/CD248/BGN	8
GO:0001968	MF	fibronectin binding	6/265	27/17697	2.42148e-06	0.000172963	0.000145653	LRRC15/CCN2/CCDC80/SSC5D/IGFBP6/SFRP2	6
GO:0008201	MF	heparin binding	12/265	169/17697	9.39415e-06	0.000587134	0.000494429	POSTN/FSTL1/COL11A1/COMP/CCN2/CCDC80/ECM2/FBN1/RSPO4/LAMC2/CRISPLD2/CCN4	12
GO:0061135	MF	endopeptidase regulator activity	12/265	182/17697	1.98242e-05	0.00110135	0.00092745	COL6A3/COL7A1/CST2/CST6/GAS6/NGF/SERPINF1/SERPINA1/SFRP2/TIMP2/C3/RECK	12
GO:1901681	MF	sulfur compound binding	14/265	250/17697	2.57479e-05	0.00128739	0.00108412	POSTN/FSTL1/COL11A1/COMP/CCN2/CCDC80/ECM2/FBN1/ADGRE2/RSPO4/LAMC2/LRP1/CRISPLD2/CCN4	14
GO:0030020	MF	extracellular matrix structural constituent conferring tensile strength	6/265	41/17697	3.08557e-05	0.00140253	0.00118108	COL6A2/COL6A3/COL7A1/COL8A2/COL10A1/COL11A1	6
GO:0020037	MF	heme binding	10/265	135/17697	3.64816e-05	0.00152007	0.00128006	CYP4F8/CYP1B1/CYP11A1/FLVCR1/HBA2/HBB/FLVCR2/TDO2/FA2H/STEAP4	10
GO:0046906	MF	tetrapyrrole binding	10/265	145/17697	6.70103e-05	0.00242524	0.00204231	CYP4F8/CYP1B1/CYP11A1/FLVCR1/HBA2/HBB/FLVCR2/TDO2/FA2H/STEAP4	10
GO:0004866	MF	endopeptidase inhibitor activity	11/265	175/17697	6.79068e-05	0.00242524	0.00204231	COL6A3/COL7A1/CST2/CST6/GAS6/NGF/SERPINF1/SERPINA1/TIMP2/C3/RECK	11
GO:0001664	MF	G protein-coupled receptor binding	14/265	280/17697	8.80117e-05	0.00293372	0.00247051	CTHRC1/ADRA2A/FYN/CNRIP1/RSPO4/KISS1/ROR2/PALM/CXCL5/CXCL12/C3/WNT2/WNT7A/UCN2	14
GO:0030414	MF	peptidase inhibitor activity	11/265	182/17697	9.65726e-05	0.0030179	0.00254139	COL6A3/COL7A1/CST2/CST6/GAS6/NGF/SERPINF1/SERPINA1/TIMP2/C3/RECK	11
GO:0061134	MF	peptidase regulator activity	12/265	219/17697	0.000119534	0.00351572	0.00296061	COL6A3/COL7A1/CST2/CST6/GAS6/NGF/SERPINF1/SERPINA1/SFRP2/TIMP2/C3/RECK	12
GO:0004222	MF	metalloendopeptidase activity	8/265	103/17697	0.000158546	0.00440404	0.00370867	FAP/MMP2/MMP9/MMP11/MMP13/MMP14/ADAM12/ADAMTS12	8
GO:0019825	MF	oxygen binding	5/265	36/17697	0.000186948	0.00491968	0.00414289	CYP1B1/ALB/HBA2/HBB/TDO2	5
GO:0050839	MF	cell adhesion molecule binding	19/265	499/17697	0.000197289	0.00493221	0.00415344	FBLN5/POSTN/EMILIN1/VASN/COMP/CCN2/ECM2/FAP/FASN/FBN1/ITGB6/LAMB2/MMP14/CDH26/CXCL12/SFRP2/TIMP2/NECTIN4/CCN4	19
GO:0017147	MF	Wnt-protein binding	5/265	37/17697	0.000213538	0.00508423	0.00428146	CTHRC1/ROR2/AXL/SFRP2/RECK	5
GO:0005109	MF	frizzled binding	5/265	39/17697	0.000275258	0.00625586	0.00526809	CTHRC1/RSPO4/ROR2/WNT2/WNT7A	5
GO:0008237	MF	metallopeptidase activity	10/265	181/17697	0.000410563	0.00892528	0.00751603	FAP/CLCA4/MMP2/MMP9/MMP11/MMP13/MMP14/CPXM1/ADAM12/ADAMTS12	10
GO:0008236	MF	serine-type peptidase activity	10/265	182/17697	0.000428818	0.00893371	0.00752313	PRSS16/PRSS23/FAP/KLK5/MMP2/MMP9/PLAU/PRSS8/C1R/C1S	10
GO:0015026	MF	coreceptor activity	5/265	44/17697	0.000488528	0.00977056	0.00822784	GPC6/LRP1/ROR2/ACKR3/RECK	5
GO:0017171	MF	serine hydrolase activity	10/265	186/17697	0.000508732	0.00978331	0.00823858	PRSS16/PRSS23/FAP/KLK5/MMP2/MMP9/PLAU/PRSS8/C1R/C1S	10
GO:0004252	MF	serine-type endopeptidase activity	9/265	160/17697	0.000697782	0.0129219	0.0108816	PRSS23/FAP/KLK5/MMP2/MMP9/PLAU/PRSS8/C1R/C1S	9
GO:0004713	MF	protein tyrosine kinase activity	8/265	134/17697	0.000934256	0.0166678	0.014036	EPHB2/EFEMP1/FYN/ROR2/DDR2/AXL/WEE1/DYRK3	8
GO:0005044	MF	scavenger receptor activity	5/265	51/17697	0.000970525	0.0166678	0.014036	SSC5D/LRP1/SUSD2/ACKR3/COLEC12	5
GO:0048018	MF	receptor ligand activity	17/265	482/17697	0.00100007	0.0166678	0.014036	IL34/CCN2/FBN1/EFEMP1/EPGN/GAS6/GREM1/INHBA/NGF/CXCL5/CXCL12/SFRP2/TGFB3/WNT2/WNT7A/SCG2/UCN2	17
GO:0008191	MF	metalloendopeptidase inhibitor activity	3/265	16/17697	0.00160912	0.0259536	0.0218556	NGF/TIMP2/RECK	3
GO:0038024	MF	cargo receptor activity	6/265	85/17697	0.00173475	0.0271055	0.0228257	SSC5D/LRP1/SUSD2/ACKR3/TFR2/COLEC12	6
GO:0004175	MF	endopeptidase activity	15/265	427/17697	0.00203562	0.0308427	0.0259728	PRSS23/FAP/KLK5/MMP2/MMP9/MMP11/MMP13/MMP14/PLAU/PRSS8/C1R/C1S/ADAM12/ADAMTS12/CTSF	15
GO:0015144	MF	carbohydrate transmembrane transporter activity	4/265	37/17697	0.00220105	0.0323684	0.0272576	AQP3/SLC50A1/SLC2A3/SLC45A3	4
GO:0004714	MF	transmembrane receptor protein tyrosine kinase activity	5/265	62/17697	0.00234001	0.0334287	0.0281505	EPHB2/EFEMP1/ROR2/DDR2/AXL	5
GO:0016722	MF	oxidoreductase activity, oxidizing metal ions	3/265	19/17697	0.00269352	0.0374101	0.0315032	STEAP3/STEAP4/CYBRD1	3
GO:0008083	MF	growth factor activity	8/265	163/17697	0.00321679	0.0434702	0.0366065	IL34/CCN2/EFEMP1/EPGN/INHBA/NGF/CXCL12/TGFB3	8
GO:0005540	MF	hyaluronic acid binding	3/265	21/17697	0.0036163	0.045324	0.0381675	LYVE1/CEMIP/TNFAIP6	3
GO:0051184	MF	cofactor transmembrane transporter activity	3/265	21/17697	0.0036163	0.045324	0.0381675	FLVCR1/FLVCR2/SLC6A8	3
GO:0001227	MF	DNA-binding transcription repressor activity, RNA polymerase II-specific	10/265	242/17697	0.00362592	0.045324	0.0381675	JDP2/DMBX1/HIC1/NFIL3/OVOL1/POU5F1/PRDM1/HMGA2/CREB3L1/ZEB2	10
GO:0062023	CC	collagen-containing extracellular matrix	48/276	406/19717	1.65315e-30	4.95946e-28	4.47221e-28	GPC6/SPON1/FBLN5/POSTN/EMILIN1/CTHRC1/PODN/COL6A2/COL6A3/COL7A1/COL8A2/COL10A1/COL11A1/COMP/LRRC15/CCN2/CCDC80/DCN/DPT/ECM2/F13A1/FBLN2/FBN1/FBN2/EFEMP1/ANGPTL2/GREM1/SSC5D/RELL2/LAMA4/LAMB2/LAMC2/MATN3/MMP2/MMP9/NID1/SERPINF1/SERPINA1/BGN/CXCL12/SFRP2/TGFB3/TIMP2/WNT2/PODNL1/MFAP5/CILP/CTSF	48
GO:0005581	CC	collagen trimer	12/276	87/19717	3.11136e-09	4.66705e-07	4.20853e-07	EMILIN1/C1QTNF3/C1QTNF6/CTHRC1/COL6A2/COL6A3/COL7A1/COL8A2/COL10A1/COL11A1/DCN/COLEC12	12
GO:0005788	CC	endoplasmic reticulum lumen	20/276	309/19717	1.55777e-08	1.55777e-06	1.40472e-06	MSLN/SPON1/PRSS23/FSTL1/COL6A2/COL6A3/COL7A1/COL8A2/COL10A1/COL11A1/ALB/FBN1/GAS6/LAMB2/MATN3/SERPINA1/C3/WNT7A/SCG2/EVA1A	20
GO:0044420	CC	extracellular matrix component	9/276	51/19717	3.29595e-08	2.47196e-06	2.2291e-06	FBLN5/EMILIN1/COL7A1/COL11A1/FBN1/FBN2/LAMB2/LAMC2/MFAP5	9
GO:0005604	CC	basement membrane	10/276	95/19717	8.70981e-07	5.22588e-05	4.71246e-05	COL7A1/COL8A2/CCDC80/FBN1/RELL2/LAMA4/LAMB2/LAMC2/NID1/SERPINF1	10
GO:0005796	CC	Golgi lumen	8/276	102/19717	9.37625e-05	0.00468812	0.00422754	GPC6/DCN/GAS6/MMP11/MMP14/NGF/BGN/WNT7A	8
GO:0001527	CC	microfibril	3/276	10/19717	0.00030272	0.0129737	0.0116991	FBN1/FBN2/MFAP5	3
GO:0070820	CC	tertiary granule	9/276	164/19717	0.000518911	0.0194592	0.0175474	SIGLEC14/HBB/MMP9/OLR1/PLAU/SLC2A3/TIMP2/TNFAIP6/SIGLEC5	9
GO:0101002	CC	ficolin-1-rich granule	9/276	185/19717	0.0012225	0.04075	0.0367465	SIGLEC14/HBB/MMP9/SERPINA1/SLC2A3/TIMP2/TNFAIP6/CRISPLD2/SIGLEC5	9

## Sheet: purple module
ID	ontology	Description	GeneRatio	BgRatio	pvalue	p.adjust	qvalue	geneID	Count
GO:0060337	BP	type I interferon signaling pathway	16/60	95/18670	6.69147e-24	4.91489e-21	3.6944e-21	USP18/IFI6/HLA-G/IFI27/IFIT2/IFIT1/IFIT3/IRF7/MX1/OAS1/OAS2/OAS3/XAF1/BST2/RSAD2/ISG15	16
GO:0071357	BP	cellular response to type I interferon	16/60	95/18670	6.69147e-24	4.91489e-21	3.6944e-21	USP18/IFI6/HLA-G/IFI27/IFIT2/IFIT1/IFIT3/IRF7/MX1/OAS1/OAS2/OAS3/XAF1/BST2/RSAD2/ISG15	16
GO:0034340	BP	response to type I interferon	16/60	99/18670	1.35858e-23	6.65251e-21	5.00052e-21	USP18/IFI6/HLA-G/IFI27/IFIT2/IFIT1/IFIT3/IRF7/MX1/OAS1/OAS2/OAS3/XAF1/BST2/RSAD2/ISG15	16
GO:0051607	BP	defense response to virus	17/60	238/18670	8.30154e-19	3.04874e-16	2.29166e-16	IFI44L/UNC13D/IFI6/IFI27/IFIT2/IFIT1/IFIT3/CXCL10/IRF7/MX1/OAS1/OAS2/OAS3/BST2/RSAD2/AIM2/ISG15	17
GO:0009615	BP	response to virus	18/60	326/18670	6.78924e-18	1.99468e-15	1.49935e-15	IFI44/IFI44L/UNC13D/IFI6/IFI27/IFIT2/IFIT1/IFIT3/CXCL10/IRF7/MX1/OAS1/OAS2/OAS3/BST2/RSAD2/AIM2/ISG15	18
GO:0034341	BP	response to interferon-gamma	12/60	199/18670	1.37832e-12	3.37459e-10	2.53659e-10	UBD/GBP5/CYP27B1/HLA-G/IRF7/OAS1/OAS2/OAS3/PARP14/CX3CL1/BST2/TLR2	12
GO:0045069	BP	regulation of viral genome replication	8/60	95/18670	6.85512e-10	1.35646e-07	1.01962e-07	IFI27/IFIT1/MX1/OAS1/OAS3/BST2/RSAD2/ISG15	8
GO:0045071	BP	negative regulation of viral genome replication	7/60	59/18670	7.38714e-10	1.35646e-07	1.01962e-07	IFIT1/MX1/OAS1/OAS3/BST2/RSAD2/ISG15	7
GO:0019079	BP	viral genome replication	8/60	122/18670	5.07817e-09	8.2887e-07	6.2304e-07	IFI27/IFIT1/MX1/OAS1/OAS3/BST2/RSAD2/ISG15	8
GO:0071346	BP	cellular response to interferon-gamma	9/60	180/18670	5.70489e-09	8.38048e-07	6.2994e-07	GBP5/HLA-G/IRF7/OAS1/OAS2/OAS3/PARP14/CX3CL1/TLR2	9
GO:1903901	BP	negative regulation of viral life cycle	7/60	85/18670	1.00181e-08	1.33788e-06	1.00565e-06	IFIT1/MX1/OAS1/OAS3/BST2/RSAD2/ISG15	7
GO:1903900	BP	regulation of viral life cycle	8/60	149/18670	2.45439e-08	3.00459e-06	2.25847e-06	IFI27/IFIT1/MX1/OAS1/OAS3/BST2/RSAD2/ISG15	8
GO:0048525	BP	negative regulation of viral process	7/60	99/18670	2.91808e-08	3.29743e-06	2.4786e-06	IFIT1/MX1/OAS1/OAS3/BST2/RSAD2/ISG15	7
GO:0032103	BP	positive regulation of response to external stimulus	10/60	323/18670	7.32625e-08	7.68733e-06	5.77837e-06	ADAM8/CTSC/GBP5/CYP27B1/F3/IDO1/CXCL10/S100A8/CX3CL1/TLR2	10
GO:0050792	BP	regulation of viral process	8/60	208/18670	3.22913e-07	3.1624e-05	2.3771e-05	IFI27/IFIT1/MX1/OAS1/OAS3/BST2/RSAD2/ISG15	8
GO:0060333	BP	interferon-gamma-mediated signaling pathway	6/60	91/18670	4.59773e-07	4.22129e-05	3.17304e-05	HLA-G/IRF7/OAS1/OAS2/OAS3/PARP14	6
GO:0043903	BP	regulation of symbiosis, encompassing mutualism through parasitism	8/60	222/18670	5.29727e-07	4.57565e-05	3.4394e-05	IFI27/IFIT1/MX1/OAS1/OAS3/BST2/RSAD2/ISG15	8
GO:0050729	BP	positive regulation of inflammatory response	7/60	153/18670	5.80542e-07	4.57565e-05	3.4394e-05	ADAM8/CTSC/GBP5/IDO1/S100A8/CX3CL1/TLR2	7
GO:0043900	BP	regulation of multi-organism process	10/60	405/18670	5.91813e-07	4.57565e-05	3.4394e-05	IFI27/IFIT1/MX1/OAS1/OAS3/CX3CL1/BST2/RSAD2/AIM2/ISG15	10
GO:0043901	BP	negative regulation of multi-organism process	7/60	171/18670	1.22729e-06	9.01443e-05	6.77592e-05	IFIT1/MX1/OAS1/OAS3/BST2/RSAD2/ISG15	7
GO:0045088	BP	regulation of innate immune response	10/60	452/18670	1.5987e-06	0.000111833	8.40621e-05	ADAM8/USP18/GBP5/HLA-G/IRF7/PARP14/S100A8/TLR2/RSAD2/AIM2	10
GO:0019058	BP	viral life cycle	8/60	328/18670	9.63045e-06	0.000642874	0.000483232	IFI27/IFIT1/MX1/OAS1/OAS3/BST2/RSAD2/ISG15	8
GO:0032496	BP	response to lipopolysaccharide	8/60	330/18670	1.00654e-05	0.000642874	0.000483232	CMPK2/CYP27B1/IDO1/CXCL10/S100A8/CXCL11/CX3CL1/TLR2	8
GO:0002523	BP	leukocyte migration involved in inflammatory response	3/60	14/18670	1.12001e-05	0.00068554	0.000515303	ADAM8/S100A8/CX3CL1	3
GO:0002237	BP	response to molecule of bacterial origin	8/60	343/18670	1.33175e-05	0.000759969	0.00057125	CMPK2/CYP27B1/IDO1/CXCL10/S100A8/CXCL11/CX3CL1/TLR2	8
GO:0002483	BP	antigen processing and presentation of endogenous peptide antigen	3/60	15/18670	1.39681e-05	0.000759969	0.00057125	HLA-G/TAP1/TAP2	3
GO:0019885	BP	antigen processing and presentation of endogenous peptide antigen via MHC class I	3/60	15/18670	1.39681e-05	0.000759969	0.00057125	HLA-G/TAP1/TAP2	3
GO:0001819	BP	positive regulation of cytokine production	9/60	464/18670	1.60692e-05	0.000843059	0.000633707	ADAM8/GBP5/HLA-G/IDO1/IRF7/CX3CL1/TLR2/RSAD2/AIM2	9
GO:0045089	BP	positive regulation of innate immune response	8/60	381/18670	2.83091e-05	0.001434	0.0010779	ADAM8/GBP5/HLA-G/IRF7/S100A8/TLR2/RSAD2/AIM2	8
GO:0002544	BP	chronic inflammatory response	3/60	19/18670	2.94763e-05	0.00144336	0.00108494	UNC13D/IDO1/S100A8	3
GO:1990266	BP	neutrophil migration	5/60	118/18670	3.83242e-05	0.00181607	0.0013651	ADAM8/CXCL10/S100A8/CXCL11/CX3CL1	5
GO:0035455	BP	response to interferon-alpha	3/60	21/18670	4.02729e-05	0.00184878	0.00138968	IFIT2/IFIT3/BST2	3
GO:0019883	BP	antigen processing and presentation of endogenous antigen	3/60	22/18670	4.65253e-05	0.00201016	0.00151099	HLA-G/TAP1/TAP2	3
GO:0032069	BP	regulation of nuclease activity	3/60	22/18670	4.65253e-05	0.00201016	0.00151099	OAS1/OAS2/OAS3	3
GO:0048247	BP	lymphocyte chemotaxis	4/60	64/18670	5.30138e-05	0.00222506	0.00167253	ADAM8/CXCL10/CXCL11/CX3CL1	4
GO:0050918	BP	positive chemotaxis	4/60	68/18670	6.7302e-05	0.0027463	0.00206432	F3/CXCL10/SAA2/CX3CL1	4
GO:0097530	BP	granulocyte migration	5/60	141/18670	8.95018e-05	0.00355346	0.00267105	ADAM8/CXCL10/S100A8/CXCL11/CX3CL1	5
GO:0035456	BP	response to interferon-beta	3/60	28/18670	9.76229e-05	0.0037739	0.00283674	XAF1/BST2/AIM2	3
GO:0051092	BP	positive regulation of NF-kappaB transcription factor activity	5/60	149/18670	0.000116104	0.00437325	0.00328727	ADAM8/S100A8/CX3CL1/TLR2/AIM2	5
GO:0050727	BP	regulation of inflammatory response	8/60	485/18670	0.000153017	0.00561954	0.00422407	ADAM8/CTSC/USP18/GBP5/IDO1/S100A8/CX3CL1/TLR2	8
GO:0006471	BP	protein ADP-ribosylation	3/60	33/18670	0.000160738	0.00575913	0.00432899	PARP14/PARP12/WARS1	3
GO:0002791	BP	regulation of peptide secretion	8/60	500/18670	0.000188395	0.00655726	0.00492893	ADAM8/S100A8/CX3CL1/TLR2/RHBDF2/APLN/RSAD2/AIM2	8
GO:0032735	BP	positive regulation of interleukin-12 production	3/60	35/18670	0.000191942	0.00655726	0.00492893	HLA-G/IDO1/TLR2	3
GO:0051281	BP	positive regulation of release of sequestered calcium ion into cytosol	3/60	40/18670	0.000286455	0.0095637	0.00718879	CXCL10/CXCL11/CX3CL1	3
GO:0002367	BP	cytokine production involved in immune response	4/60	102/18670	0.000323764	0.0105691	0.00794453	HLA-G/BST2/TLR2/RSAD2	4
GO:0030593	BP	neutrophil chemotaxis	4/60	104/18670	0.00034865	0.0111341	0.00836919	CXCL10/S100A8/CXCL11/CX3CL1	4
GO:0060326	BP	cell chemotaxis	6/60	304/18670	0.000424359	0.0132635	0.00996982	ADAM8/CXCL10/S100A8/SAA2/CXCL11/CX3CL1	6
GO:0072676	BP	lymphocyte migration	4/60	111/18670	0.000446584	0.0134765	0.01013	ADAM8/CXCL10/CXCL11/CX3CL1	4
GO:0032621	BP	interleukin-18 production	2/60	10/18670	0.000449523	0.0134765	0.01013	GBP5/TLR2	2
GO:0001774	BP	microglial cell activation	3/60	48/18670	0.000492398	0.014183	0.010661	CTSC/CX3CL1/TLR2	3
GO:0002269	BP	leukocyte activation involved in inflammatory response	3/60	48/18670	0.000492398	0.014183	0.010661	CTSC/CX3CL1/TLR2	3
GO:0071222	BP	cellular response to lipopolysaccharide	5/60	205/18670	0.000508498	0.0143651	0.0107979	CMPK2/CXCL10/CXCL11/CX3CL1/TLR2	5
GO:0002517	BP	T cell tolerance induction	2/60	11/18670	0.000548281	0.0149153	0.0112114	HLA-G/IDO1	2
GO:0035457	BP	cellular response to interferon-alpha	2/60	11/18670	0.000548281	0.0149153	0.0112114	IFIT2/IFIT3	2
GO:0097529	BP	myeloid leukocyte migration	5/60	210/18670	0.000567311	0.0151523	0.0113896	ADAM8/CXCL10/S100A8/CXCL11/CX3CL1	5
GO:0071219	BP	cellular response to molecule of bacterial origin	5/60	212/18670	0.000592214	0.0155351	0.0116773	CMPK2/CXCL10/CXCL11/CX3CL1/TLR2	5
GO:0019730	BP	antimicrobial humoral response	4/60	122/18670	0.00063798	0.016442	0.012359	GNLY/CXCL10/S100A8/CXCL11	4
GO:0071621	BP	granulocyte chemotaxis	4/60	123/18670	0.000657854	0.0166618	0.0125243	CXCL10/S100A8/CXCL11/CX3CL1	4
GO:0010524	BP	positive regulation of calcium ion transport into cytosol	3/60	54/18670	0.000696546	0.0170538	0.0128189	CXCL10/CXCL11/CX3CL1	3
GO:0032655	BP	regulation of interleukin-12 production	3/60	54/18670	0.000696546	0.0170538	0.0128189	HLA-G/IDO1/TLR2	3
GO:0032613	BP	interleukin-10 production	3/60	55/18670	0.000735054	0.0177015	0.0133058	IDO1/TLR2/ISG15	3
GO:0030595	BP	leukocyte chemotaxis	5/60	224/18670	0.000759312	0.0179908	0.0135232	ADAM8/CXCL10/S100A8/CXCL11/CX3CL1	5
GO:0032615	BP	interleukin-12 production	3/60	56/18670	0.000774892	0.0180685	0.0135817	HLA-G/IDO1/TLR2	3
GO:0060760	BP	positive regulation of response to cytokine stimulus	3/60	57/18670	0.00081608	0.0187316	0.0140801	IRF7/PARP14/TLR2	3
GO:0061900	BP	glial cell activation	3/60	58/18670	0.000858634	0.0194051	0.0145864	CTSC/CX3CL1/TLR2	3
GO:0070234	BP	positive regulation of T cell apoptotic process	2/60	14/18670	0.000901543	0.0200662	0.0150832	ADAM8/IDO1	2
GO:0071216	BP	cellular response to biotic stimulus	5/60	236/18670	0.000959428	0.0210358	0.0158121	CMPK2/CXCL10/CXCL11/CX3CL1/TLR2	5
GO:0050663	BP	cytokine secretion	5/60	240/18670	0.00103414	0.0217851	0.0163753	GBP5/CX3CL1/TLR2/AIM2/ISG15	5
GO:0017014	BP	protein nitrosylation	2/60	15/18670	0.00103809	0.0217851	0.0163753	NCOA7/S100A8	2
GO:0018119	BP	peptidyl-cysteine S-nitrosylation	2/60	15/18670	0.00103809	0.0217851	0.0163753	NCOA7/S100A8	2
GO:0045862	BP	positive regulation of proteolysis	6/60	363/18670	0.00107165	0.0221725	0.0166666	ADAM8/CTSC/F3/MELTF/S100A8/AIM2	6
GO:0002475	BP	antigen processing and presentation via MHC class Ib	2/60	16/18670	0.00118394	0.0231225	0.0173806	HLA-G/TAP2	2
GO:0002643	BP	regulation of tolerance induction	2/60	16/18670	0.00118394	0.0231225	0.0173806	HLA-G/IDO1	2
GO:0002830	BP	positive regulation of type 2 immune response	2/60	16/18670	0.00118394	0.0231225	0.0173806	IDO1/RSAD2	2
GO:1904064	BP	positive regulation of cation transmembrane transport	4/60	144/18670	0.00118402	0.0231225	0.0173806	ADRB2/CXCL10/CXCL11/CX3CL1	4
GO:0072678	BP	T cell migration	3/60	65/18670	0.00119626	0.0231225	0.0173806	ADAM8/CXCL10/CXCL11	3
GO:0002224	BP	toll-like receptor signaling pathway	4/60	146/18670	0.00124596	0.0237703	0.0178675	IRF7/S100A8/TLR2/RSAD2	4
GO:0031649	BP	heat generation	2/60	17/18670	0.00133903	0.0252184	0.018956	ADRB2/APLN	2
GO:0034121	BP	regulation of toll-like receptor signaling pathway	3/60	70/18670	0.0014822	0.0269311	0.0202434	IRF7/TLR2/RSAD2	3
GO:0051091	BP	positive regulation of DNA-binding transcription factor activity	5/60	261/18670	0.00149949	0.0269311	0.0202434	ADAM8/S100A8/CX3CL1/TLR2/AIM2	5
GO:0007252	BP	I-kappaB phosphorylation	2/60	18/18670	0.0015033	0.0269311	0.0202434	CX3CL1/TLR2	2
GO:0070230	BP	positive regulation of lymphocyte apoptotic process	2/60	18/18670	0.0015033	0.0269311	0.0202434	ADAM8/IDO1	2
GO:1904427	BP	positive regulation of calcium ion transmembrane transport	3/60	71/18670	0.00154407	0.0273282	0.020542	CXCL10/CXCL11/CX3CL1	3
GO:0034767	BP	positive regulation of ion transmembrane transport	4/60	156/18670	0.00159004	0.0278068	0.0209017	ADRB2/CXCL10/CXCL11/CX3CL1	4
GO:0061844	BP	antimicrobial humoral immune response mediated by antimicrobial peptide	3/60	73/18670	0.00167263	0.028907	0.0217287	GNLY/CXCL10/CXCL11	3
GO:0002479	BP	antigen processing and presentation of exogenous peptide antigen via MHC class I, TAP-dependent	3/60	75/18670	0.0018077	0.0305232	0.0229435	HLA-G/TAP1/TAP2	3
GO:0150076	BP	neuroinflammatory response	3/60	75/18670	0.0018077	0.0305232	0.0229435	CTSC/CX3CL1/TLR2	3
GO:1903978	BP	regulation of microglial cell activation	2/60	20/18670	0.00185914	0.0309929	0.0232966	CTSC/CX3CL1	2
GO:0030500	BP	regulation of bone mineralization	3/60	76/18670	0.00187772	0.0309929	0.0232966	ADRB2/CYP27B1/ISG15	3
GO:0002029	BP	desensitization of G protein-coupled receptor signaling pathway	2/60	21/18670	0.00205061	0.0331026	0.0248824	ADRB2/APLN	2
GO:0022401	BP	negative adaptation of signaling pathway	2/60	21/18670	0.00205061	0.0331026	0.0248824	ADRB2/APLN	2
GO:0001906	BP	cell killing	4/60	168/18670	0.00208428	0.033137	0.0249082	GNLY/CTSC/UNC13D/HLA-G	4
GO:0042590	BP	antigen processing and presentation of exogenous peptide antigen via MHC class I	3/60	79/18670	0.00209785	0.033137	0.0249082	HLA-G/TAP1/TAP2	3
GO:0023058	BP	adaptation of signaling pathway	2/60	22/18670	0.00225101	0.0351781	0.0264425	ADRB2/APLN	2
GO:0002793	BP	positive regulation of peptide secretion	5/60	288/18670	0.00230512	0.0356444	0.026793	ADAM8/S100A8/TLR2/APLN/AIM2	5
GO:0051279	BP	regulation of release of sequestered calcium ion into cytosol	3/60	82/18670	0.0023334	0.0357059	0.0268392	CXCL10/CXCL11/CX3CL1	3
GO:2000106	BP	regulation of leukocyte apoptotic process	3/60	83/18670	0.00241541	0.0365798	0.0274961	ADAM8/IDO1/IRF7	3
GO:0034123	BP	positive regulation of toll-like receptor signaling pathway	2/60	23/18670	0.00246031	0.0366136	0.0275215	TLR2/RSAD2	2
GO:0051047	BP	positive regulation of secretion	6/60	428/18670	0.00246749	0.0366136	0.0275215	ADAM8/UNC13D/S100A8/TLR2/APLN/AIM2	6
GO:0002718	BP	regulation of cytokine production involved in immune response	3/60	84/18670	0.00249919	0.036713	0.0275963	HLA-G/BST2/RSAD2	3
GO:0001818	BP	negative regulation of cytokine production	5/60	296/18670	0.002595	0.0377431	0.0283705	CDH3/IDO1/CX3CL1/BST2/ISG15	5
GO:0070098	BP	chemokine-mediated signaling pathway	3/60	88/18670	0.00285222	0.0410381	0.0308473	CXCL10/CXCL11/CX3CL1	3
GO:0002507	BP	tolerance induction	2/60	25/18670	0.00290535	0.0410381	0.0308473	HLA-G/IDO1	2
GO:0072677	BP	eosinophil migration	2/60	25/18670	0.00290535	0.0410381	0.0308473	ADAM8/CX3CL1	2
GO:0060759	BP	regulation of response to cytokine stimulus	4/60	190/18670	0.0032497	0.0454648	0.0341748	USP18/IRF7/PARP14/TLR2	4
GO:0070167	BP	regulation of biomineral tissue development	3/60	94/18670	0.0034369	0.0473434	0.0355868	ADRB2/CYP27B1/ISG15	3
GO:0002697	BP	regulation of immune effector process	6/60	458/18670	0.00344843	0.0473434	0.0355868	UNC13D/HLA-G/IFIT1/BST2/RSAD2/AIM2	6
GO:0042116	BP	macrophage activation	3/60	95/18670	0.00354093	0.0478326	0.0359546	CTSC/CX3CL1/TLR2	3
GO:0002218	BP	activation of innate immune response	5/60	319/18670	0.00357585	0.0478326	0.0359546	IRF7/S100A8/TLR2/RSAD2/AIM2	5
GO:0010818	BP	T cell chemotaxis	2/60	28/18670	0.00363816	0.0478326	0.0359546	CXCL10/CXCL11	2
GO:2000108	BP	positive regulation of leukocyte apoptotic process	2/60	28/18670	0.00363816	0.0478326	0.0359546	ADAM8/IDO1	2
GO:0002474	BP	antigen processing and presentation of peptide antigen via MHC class I	3/60	96/18670	0.00364687	0.0478326	0.0359546	HLA-G/TAP1/TAP2	3
GO:0002221	BP	pattern recognition receptor signaling pathway	4/60	197/18670	0.00369801	0.0479626	0.0360523	IRF7/S100A8/TLR2/RSAD2	4
GO:1990868	BP	response to chemokine	3/60	97/18670	0.00375473	0.0479626	0.0360523	CXCL10/CXCL11/CX3CL1	3
GO:1990869	BP	cellular response to chemokine	3/60	97/18670	0.00375473	0.0479626	0.0360523	CXCL10/CXCL11/CX3CL1	3
GO:0010954	BP	positive regulation of protein processing	2/60	29/18670	0.00389961	0.0493838	0.0371206	ADAM8/MELTF	2
GO:0002703	BP	regulation of leukocyte mediated immunity	4/60	201/18670	0.00397219	0.0497324	0.0373826	UNC13D/HLA-G/BST2/RSAD2	4
GO:0050708	BP	regulation of protein secretion	6/60	472/18670	0.00399485	0.0497324	0.0373826	ADAM8/CX3CL1/TLR2/RHBDF2/RSAD2/AIM2	6
GO:0045236	MF	CXCR chemokine receptor binding	3/61	11/17697	6.30439e-06	0.00111588	0.00090916	CXCL10/CXCL11/CX3CL1	3
GO:0070566	MF	adenylyltransferase activity	3/61	29/17697	0.000133575	0.0118214	0.00963143	OAS1/OAS2/OAS3	3
GO:0042056	MF	chemoattractant activity	3/61	38/17697	0.000301652	0.0177974	0.0145004	CXCL10/SAA2/CX3CL1	3
GO:0016763	MF	transferase activity, transferring pentosyl groups	3/61	47/17697	0.000567167	0.0222545	0.0181318	TYMP/PARP14/PARP12	3
GO:0008009	MF	chemokine activity	3/61	49/17697	0.000641285	0.0222545	0.0181318	CXCL10/CXCL11/CX3CL1	3
GO:0035325	MF	Toll-like receptor binding	2/61	12/17697	0.00075439	0.0222545	0.0181318	S100A8/TLR2	2
GO:0043621	MF	protein self-association	3/61	56/17697	0.000948467	0.0239827	0.0195398	ADAM8/CTSC/RSAD2	3
GO:1990404	MF	protein ADP-ribosylase activity	2/61	15/17697	0.0011922	0.0263775	0.021491	PARP14/PARP12	2
GO:0042379	MF	chemokine receptor binding	3/61	66/17697	0.00152792	0.0300491	0.0244824	CXCL10/CXCL11/CX3CL1	3
GO:0042288	MF	MHC class I protein binding	2/61	20/17697	0.00213353	0.035491	0.0289162	TAP1/TAP2	2
GO:0003725	MF	double-stranded RNA binding	3/61	75/17697	0.00220565	0.035491	0.0289162	OAS1/OAS2/OAS3	3
GO:0003950	MF	NAD+ ADP-ribosyltransferase activity	2/61	22/17697	0.00258246	0.0380912	0.0310348	PARP14/PARP12	2
GO:0045335	CC	phagocytic vesicle	6/63	132/19717	3.99125e-06	0.000506888	0.000428534	ADAM8/GNLY/HLA-G/TAP1/TAP2/TLR2	6
GO:0030670	CC	phagocytic vesicle membrane	4/63	76/19717	0.000102188	0.00648893	0.00548587	HLA-G/TAP1/TAP2/TLR2	4
GO:0030139	CC	endocytic vesicle	6/63	303/19717	0.000408197	0.0172803	0.0146092	ADAM8/GNLY/HLA-G/TAP1/TAP2/TLR2	6
GO:0031527	CC	filopodium membrane	2/63	18/19717	0.00148744	0.0386602	0.0326841	HLA-G/ITGA3	2
GO:0033116	CC	endoplasmic reticulum-Golgi intermediate compartment membrane	3/63	71/19717	0.00152206	0.0386602	0.0326841	CTSC/TAP1/TAP2	3
GO:0030666	CC	endocytic vesicle membrane	4/63	167/19717	0.0020048	0.0424349	0.0358753	HLA-G/TAP1/TAP2/TLR2	4

## Sheet: yellow module
ID	ONTOLOGY	Description	GeneRatio	BgRatio	pvalue	p.adjust	qvalue	geneID	Count
GO:1901342	BP	regulation of vasculature development	18/130	422/18670	8.31756e-10	2.23243e-06	1.77996e-06	SPRY2/KLF2/HEY1/RGCC/IL6/NFATC1/NFATC2/NPR1/ENPP2/ADAMTS9/RHOJ/ECSCR/TEK/THBS1/TNFAIP3/PDGFD/ACVRL1/CD34	18
GO:0043062	BP	extracellular structure organization	16/130	422/18670	4.03693e-08	3.84188e-05	3.0632e-05	LAMC3/GPM6B/RGCC/HAS1/CCN1/IL6/PDGFRA/PECAM1/ADAMTS9/PTX3/JAM2/THBS1/COL14A1/VWF/CD34/ADAMTS4	16
GO:0030198	BP	extracellular matrix organization	15/130	368/18670	4.2942e-08	3.84188e-05	3.0632e-05	LAMC3/GPM6B/RGCC/HAS1/CCN1/IL6/PDGFRA/PECAM1/ADAMTS9/PTX3/JAM2/THBS1/COL14A1/VWF/ADAMTS4	15
GO:0032970	BP	regulation of actin filament-based process	15/130	388/18670	8.57839e-08	5.7561e-05	4.58944e-05	DLC1/CDC42EP2/FAM107A/CSF3/S1PR1/ARHGEF15/KANK3/RND1/GPM6B/RGCC/ATP1A2/PDGFRA/RHOJ/STC1/TEK	15
GO:0001667	BP	ameboidal-type cell migration	16/130	461/18670	1.35557e-07	7.27671e-05	5.80184e-05	CYGB/CLEC14A/EDNRB/EGR3/RGCC/HAS1/ENPP2/PECAM1/SEMA3G/ADAMTS9/RHOJ/SOX17/STC1/TEK/THBS1/ACVRL1	16
GO:0003158	BP	endothelium development	9/130	132/18670	3.58915e-07	0.000160554	0.000128013	S1PR1/HEY1/PECAM1/SOX17/STC1/CLDN5/APOLD1/ACVRL1/CD34	9
GO:0045765	BP	regulation of angiogenesis	14/130	383/18670	4.6743e-07	0.000179226	0.0001429	SPRY2/KLF2/RGCC/IL6/NPR1/ENPP2/ADAMTS9/RHOJ/ECSCR/TEK/THBS1/TNFAIP3/ACVRL1/CD34	14
GO:0072012	BP	glomerulus vasculature development	5/130	25/18670	7.19799e-07	0.000220208	0.000175575	PDGFRA/PECAM1/TEK/PDGFD/CD34	5
GO:1901343	BP	negative regulation of vasculature development	10/130	187/18670	7.52706e-07	0.000220208	0.000175575	SPRY2/KLF2/RGCC/NFATC1/NFATC2/NPR1/ADAMTS9/ECSCR/TEK/THBS1	10
GO:0032956	BP	regulation of actin cytoskeleton organization	13/130	343/18670	8.20446e-07	0.000220208	0.000175575	DLC1/CDC42EP2/FAM107A/CSF3/S1PR1/ARHGEF15/KANK3/RND1/GPM6B/RGCC/PDGFRA/RHOJ/TEK	13
GO:0061437	BP	renal system vasculature development	5/130	27/18670	1.08158e-06	0.000241913	0.000192881	PDGFRA/PECAM1/TEK/PDGFD/CD34	5
GO:0061440	BP	kidney vasculature development	5/130	27/18670	1.08158e-06	0.000241913	0.000192881	PDGFRA/PECAM1/TEK/PDGFD/CD34	5
GO:0045446	BP	endothelial cell differentiation	8/130	114/18670	1.31943e-06	0.00026251	0.000209304	S1PR1/HEY1/PECAM1/SOX17/STC1/CLDN5/APOLD1/ACVRL1	8
GO:0045926	BP	negative regulation of growth	11/130	249/18670	1.36928e-06	0.00026251	0.000209304	DCUN1D3/PI16/MT1A/MT1M/NPR1/SERPINE2/SEMA3G/BDKRB1/SOX17/SOCS2/ACVRL1	11
GO:1901888	BP	regulation of cell junction assembly	7/130	88/18670	2.68118e-06	0.000449767	0.000358607	DLC1/FAM107A/GPM6B/TEK/THBS1/CLDN5/ACVRL1	7
GO:1904035	BP	regulation of epithelial cell apoptotic process	7/130	88/18670	2.68118e-06	0.000449767	0.000358607	RGCC/IL6/CCL2/ECSCR/TEK/THBS1/TNFAIP3	7
GO:2000351	BP	regulation of endothelial cell apoptotic process	6/130	59/18670	3.37973e-06	0.00052747	0.000420561	RGCC/CCL2/ECSCR/TEK/THBS1/TNFAIP3	6
GO:0051893	BP	regulation of focal adhesion assembly	6/130	60/18670	3.73396e-06	0.00052747	0.000420561	DLC1/FAM107A/GPM6B/TEK/THBS1/ACVRL1	6
GO:0090109	BP	regulation of cell-substrate junction assembly	6/130	60/18670	3.73396e-06	0.00052747	0.000420561	DLC1/FAM107A/GPM6B/TEK/THBS1/ACVRL1	6
GO:0061298	BP	retina vasculature development in camera-type eye	4/130	17/18670	4.97907e-06	0.000666852	0.000531693	ARHGEF15/PDGFRA/RHOJ/ACVRL1	4
GO:0008217	BP	regulation of blood pressure	9/130	182/18670	5.21754e-06	0.000666852	0.000531693	EDNRB/MME/ATP1A2/NPR1/BDKRB1/SGK1/NCALD/ACVRL1/CD34	9
GO:0072577	BP	endothelial cell apoptotic process	6/130	65/18670	5.98785e-06	0.000703643	0.000561027	RGCC/CCL2/ECSCR/TEK/THBS1/TNFAIP3	6
GO:1904037	BP	positive regulation of epithelial cell apoptotic process	5/130	38/18670	6.32448e-06	0.000703643	0.000561027	RGCC/IL6/CCL2/ECSCR/THBS1	5
GO:0051895	BP	negative regulation of focal adhesion assembly	4/130	18/18670	6.36718e-06	0.000703643	0.000561027	DLC1/FAM107A/THBS1/ACVRL1	4
GO:0072001	BP	renal system development	11/130	293/18670	6.55405e-06	0.000703643	0.000561027	SPRY1/TNS2/LIF/MME/PDGFRA/PECAM1/SOX17/TEK/PDGFD/CD34/ADAMTS1	11
GO:0031589	BP	cell-substrate adhesion	12/130	354/18670	6.95667e-06	0.000711033	0.000566919	LAMC3/DLC1/FAM107A/GPM6B/CCN1/PECAM1/ADAMTS9/TEK/THBS1/VWF/ACVRL1/CD34	12
GO:1903391	BP	regulation of adherens junction organization	6/130	67/18670	7.15272e-06	0.000711033	0.000566919	DLC1/FAM107A/GPM6B/TEK/THBS1/ACVRL1	6
GO:0050900	BP	leukocyte migration	14/130	499/18670	1.01674e-05	0.000974615	0.000777078	S1PR1/EDNRB/CXCL2/IL6/PECAM1/JAM2/BDKRB1/CCL2/SELE/SELP/TEK/THBS1/PDGFD/CD34	14
GO:1903392	BP	negative regulation of adherens junction organization	4/130	21/18670	1.22533e-05	0.00112418	0.00089633	DLC1/FAM107A/THBS1/ACVRL1	4
GO:1904019	BP	epithelial cell apoptotic process	7/130	111/18670	1.25654e-05	0.00112418	0.00089633	RGCC/IL6/CCL2/ECSCR/TEK/THBS1/TNFAIP3	7
GO:0003007	BP	heart morphogenesis	10/130	259/18670	1.37407e-05	0.00118968	0.000948555	SPRY1/DLC1/S1PR1/HEY1/CCN1/SOX17/TEK/CLDN5/ACVRL1/ADAMTS1	10
GO:1901889	BP	negative regulation of cell junction assembly	4/130	23/18670	1.79346e-05	0.00150426	0.00119937	DLC1/FAM107A/THBS1/ACVRL1	4
GO:0001655	BP	urogenital system development	11/130	330/18670	1.99389e-05	0.00161248	0.00128566	SPRY1/TNS2/LIF/MME/PDGFRA/PECAM1/SOX17/TEK/PDGFD/CD34/ADAMTS1	11
GO:0007045	BP	cell-substrate adherens junction assembly	6/130	81/18670	2.14826e-05	0.00161248	0.00128566	DLC1/FAM107A/GPM6B/TEK/THBS1/ACVRL1	6
GO:0048041	BP	focal adhesion assembly	6/130	81/18670	2.14826e-05	0.00161248	0.00128566	DLC1/FAM107A/GPM6B/TEK/THBS1/ACVRL1	6
GO:0043542	BP	endothelial cell migration	10/130	273/18670	2.1628e-05	0.00161248	0.00128566	CLEC14A/EGR3/RGCC/PECAM1/ADAMTS9/RHOJ/STC1/TEK/THBS1/ACVRL1	10
GO:0048660	BP	regulation of smooth muscle cell proliferation	8/130	169/18670	2.43023e-05	0.00173122	0.00138034	S1PR1/IL6/NPR1/OGN/THBS1/TNFAIP3/PDGFD/ADAMTS1	8
GO:0001822	BP	kidney development	10/130	278/18670	2.52608e-05	0.00173122	0.00138034	SPRY1/TNS2/LIF/MME/PDGFRA/PECAM1/TEK/PDGFD/CD34/ADAMTS1	10
GO:2000353	BP	positive regulation of endothelial cell apoptotic process	4/130	25/18670	2.53458e-05	0.00173122	0.00138034	RGCC/CCL2/ECSCR/THBS1	4
GO:0014066	BP	regulation of phosphatidylinositol 3-kinase signaling	7/130	124/18670	2.5843e-05	0.00173122	0.00138034	CSF3/PDGFRA/SERPINE2/SELP/TEK/PDGFD/IER3	7
GO:0048659	BP	smooth muscle cell proliferation	8/130	171/18670	2.64457e-05	0.00173122	0.00138034	S1PR1/IL6/NPR1/OGN/THBS1/TNFAIP3/PDGFD/ADAMTS1	8
GO:0007160	BP	cell-matrix adhesion	9/130	225/18670	2.84727e-05	0.00179424	0.00143058	DLC1/FAM107A/GPM6B/PECAM1/ADAMTS9/TEK/THBS1/ACVRL1/CD34	9
GO:0016525	BP	negative regulation of angiogenesis	8/130	173/18670	2.87452e-05	0.00179424	0.00143058	SPRY2/KLF2/RGCC/NPR1/ADAMTS9/ECSCR/TEK/THBS1	8
GO:2000181	BP	negative regulation of blood vessel morphogenesis	8/130	175/18670	3.121e-05	0.00190381	0.00151794	SPRY2/KLF2/RGCC/NPR1/ADAMTS9/ECSCR/TEK/THBS1	8
GO:0010631	BP	epithelial cell migration	11/130	351/18670	3.51037e-05	0.00205014	0.00163461	CLEC14A/EGR3/RGCC/ENPP2/PECAM1/ADAMTS9/RHOJ/STC1/TEK/THBS1/ACVRL1	11
GO:0007162	BP	negative regulation of cell adhesion	10/130	289/18670	3.51366e-05	0.00205014	0.00163461	DLC1/FAM107A/LRRC32/RND1/RGCC/SERPINE2/JAM2/VSIR/THBS1/ACVRL1	10
GO:0090132	BP	epithelium migration	11/130	354/18670	3.79278e-05	0.00216592	0.00172693	CLEC14A/EGR3/RGCC/ENPP2/PECAM1/ADAMTS9/RHOJ/STC1/TEK/THBS1/ACVRL1	11
GO:0034333	BP	adherens junction assembly	6/130	90/18670	3.91611e-05	0.00218406	0.00174139	DLC1/FAM107A/GPM6B/TEK/THBS1/ACVRL1	6
GO:0043551	BP	regulation of phosphatidylinositol 3-kinase activity	5/130	55/18670	3.9873e-05	0.00218406	0.00174139	TNFAIP8L3/PDGFRA/TEK/SOCS2/SOCS3	5
GO:0002040	BP	sprouting angiogenesis	8/130	183/18670	4.29128e-05	0.00230226	0.00183563	KLF2/CLEC14A/EGR3/ADAMTS9/RHOJ/TEK/THBS1/ACVRL1	8
GO:0090130	BP	tissue migration	11/130	360/18670	4.41687e-05	0.00230226	0.00183563	CLEC14A/EGR3/RGCC/ENPP2/PECAM1/ADAMTS9/RHOJ/STC1/TEK/THBS1/ACVRL1	11
GO:0048017	BP	inositol lipid-mediated signaling	8/130	184/18670	4.46042e-05	0.00230226	0.00183563	CSF3/TNFAIP8L3/PDGFRA/SERPINE2/SELP/TEK/PDGFD/IER3	8
GO:0030308	BP	negative regulation of cell growth	8/130	186/18670	4.81542e-05	0.00241456	0.00192517	DCUN1D3/PI16/NPR1/SERPINE2/SEMA3G/BDKRB1/SOX17/ACVRL1	8
GO:0048608	BP	reproductive structure development	12/130	431/18670	4.8579e-05	0.00241456	0.00192517	HEY1/CCN1/INHBB/LIF/MDFI/MME/PDGFRA/SERPINE2/PTX3/STC1/SOCS3/ADAMTS1	12
GO:0070167	BP	regulation of biomineral tissue development	6/130	94/18670	5.00636e-05	0.0024431	0.00194793	S1PR1/HEY1/GPM6B/CCN1/AMTN/MGP	6
GO:0061458	BP	reproductive system development	12/130	434/18670	5.19295e-05	0.00248891	0.00198445	HEY1/CCN1/INHBB/LIF/MDFI/MME/PDGFRA/SERPINE2/PTX3/STC1/SOCS3/ADAMTS1	12
GO:0019932	BP	second-messenger-mediated signaling	12/130	439/18670	5.79595e-05	0.00272918	0.00217602	RCAN1/EDNRB/ATP1A2/NFATC1/NFATC2/NPR1/RASD1/SELE/SELP/ADGRL4/THBS1/NCALD	12
GO:0007044	BP	cell-substrate junction assembly	6/130	97/18670	5.97347e-05	0.00276427	0.002204	DLC1/FAM107A/GPM6B/TEK/THBS1/ACVRL1	6
GO:0045123	BP	cellular extravasation	5/130	61/18670	6.59505e-05	0.00300019	0.0023921	PECAM1/CCL2/SELE/SELP/PDGFD	5
GO:0060707	BP	trophoblast giant cell differentiation	3/130	12/18670	6.93157e-05	0.00305281	0.00243406	LIF/MDFI/SOCS3	3
GO:0061384	BP	heart trabecula morphogenesis	4/130	32/18670	6.93821e-05	0.00305281	0.00243406	S1PR1/HEY1/TEK/ADAMTS1	4
GO:0032835	BP	glomerulus development	5/130	62/18670	7.1338e-05	0.00308824	0.00246231	PDGFRA/PECAM1/TEK/PDGFD/CD34	5
GO:0014065	BP	phosphatidylinositol 3-kinase signaling	7/130	148/18670	7.99227e-05	0.00340496	0.00271483	CSF3/PDGFRA/SERPINE2/SELP/TEK/PDGFD/IER3	7
GO:0043550	BP	regulation of lipid kinase activity	5/130	64/18670	8.31255e-05	0.00348607	0.00277951	TNFAIP8L3/PDGFRA/TEK/SOCS2/SOCS3	5
GO:0060347	BP	heart trabecula formation	3/130	13/18670	8.96518e-05	0.00370193	0.00295161	HEY1/TEK/ADAMTS1	3
GO:0001890	BP	placenta development	7/130	152/18670	9.45023e-05	0.00384309	0.00306416	HEY1/CCN1/LIF/MDFI/MME/STC1/SOCS3	7
GO:0032496	BP	response to lipopolysaccharide	10/130	330/18670	0.000106255	0.00425654	0.00339382	CSF3/EDNRB/CXCL2/IL6/MAOB/BDKRB1/CCL2/SELE/SELP/TNFAIP3	10
GO:0010755	BP	regulation of plasminogen activation	3/130	14/18670	0.000113522	0.00448077	0.0035726	SERPINE2/THBS1/CLEC3B	3
GO:0002237	BP	response to molecule of bacterial origin	10/130	343/18670	0.000145691	0.00552244	0.00440314	CSF3/EDNRB/CXCL2/IL6/MAOB/BDKRB1/CCL2/SELE/SELP/TNFAIP3	10
GO:0019722	BP	calcium-mediated signaling	8/130	218/18670	0.000145733	0.00552244	0.00440314	RCAN1/EDNRB/ATP1A2/NFATC1/NFATC2/SELE/SELP/NCALD	8
GO:0031214	BP	biomineral tissue development	7/130	163/18670	0.000146085	0.00552244	0.00440314	S1PR1/HEY1/GPM6B/CCN1/AMTN/MGP/CLEC3B	7
GO:0001558	BP	regulation of cell growth	11/130	416/18670	0.000159337	0.00593971	0.00473584	FAM107A/DCUN1D3/PI16/NPR1/SERPINE2/SEMA3G/BDKRB1/SOX17/SGK1/SOCS2/ACVRL1	11
GO:0045124	BP	regulation of bone resorption	4/130	40/18670	0.000168898	0.00620989	0.00495125	S1PR1/IL6/PDK4/TNFAIP3	4
GO:0001952	BP	regulation of cell-matrix adhesion	6/130	119/18670	0.00018519	0.00671691	0.00535551	DLC1/FAM107A/GPM6B/TEK/THBS1/ACVRL1	6
GO:0001953	BP	negative regulation of cell-matrix adhesion	4/130	43/18670	0.000224424	0.00798422	0.00636596	DLC1/FAM107A/THBS1/ACVRL1	4
GO:0030193	BP	regulation of blood coagulation	5/130	79/18670	0.000226081	0.00798422	0.00636596	PDGFRA/SERPINE2/SELP/THBS1/CD34	5
GO:0001818	BP	negative regulation of cytokine production	9/130	296/18670	0.000231137	0.00805678	0.00642381	KLF2/LRRC32/RGCC/IL6/INHBB/VSIR/THBS1/TNFAIP3/CD34	9
GO:1900046	BP	regulation of hemostasis	5/130	80/18670	0.000239819	0.00825224	0.00657966	PDGFRA/SERPINE2/SELP/THBS1/CD34	5
GO:0110110	BP	positive regulation of animal organ morphogenesis	5/130	81/18670	0.000254184	0.00856327	0.00682765	SPRY1/LIF/AMTN/TNFAIP3/CD34	5
GO:0070372	BP	regulation of ERK1 and ERK2 cascade	9/130	300/18670	0.000255239	0.00856327	0.00682765	SPRY1/SPRY2/CCN1/TNFAIP8L3/LIF/PDGFRA/CCL2/TEK/PDGFD	9
GO:0033002	BP	muscle cell proliferation	8/130	239/18670	0.000272495	0.00898774	0.00716608	S1PR1/IL6/NPR1/OGN/THBS1/TNFAIP3/PDGFD/ADAMTS1	8
GO:0002576	BP	platelet degranulation	6/130	128/18670	0.000275078	0.00898774	0.00716608	CFD/PECAM1/SELP/THBS1/CLEC3B/VWF	6
GO:0048015	BP	phosphatidylinositol-mediated signaling	7/130	181/18670	0.000277937	0.00898774	0.00716608	CSF3/PDGFRA/SERPINE2/SELP/TEK/PDGFD/IER3	7
GO:0060326	BP	cell chemotaxis	9/130	304/18670	0.000281392	0.00899116	0.00716881	S1PR1/EDNRB/EGR3/CXCL2/IL6/PDGFRA/CCL2/THBS1/PDGFD	9
GO:0034329	BP	cell junction assembly	8/130	241/18670	0.000288219	0.00910094	0.00725634	DLC1/FAM107A/GPM6B/PECAM1/TEK/THBS1/CLDN5/ACVRL1	8
GO:0050818	BP	regulation of coagulation	5/130	84/18670	0.00030122	0.00940087	0.00749547	PDGFRA/SERPINE2/SELP/THBS1/CD34	5
GO:0061383	BP	trabecula morphogenesis	4/130	47/18670	0.000317464	0.00979395	0.00780889	S1PR1/HEY1/TEK/ADAMTS1	4
GO:0046850	BP	regulation of bone remodeling	4/130	48/18670	0.000344469	0.0105063	0.00837687	S1PR1/IL6/PDK4/TNFAIP3	4
GO:0001892	BP	embryonic placenta development	5/130	87/18670	0.000354578	0.0105743	0.00843108	HEY1/CCN1/LIF/MDFI/SOCS3	5
GO:0014068	BP	positive regulation of phosphatidylinositol 3-kinase signaling	5/130	87/18670	0.000354578	0.0105743	0.00843108	CSF3/PDGFRA/SELP/TEK/PDGFD	5
GO:0051271	BP	negative regulation of cellular component movement	10/130	384/18670	0.000359713	0.0106096	0.00845918	DLC1/CYGB/RGCC/HAS1/SEMA3G/ADAMTS9/CCL2/STC1/THBS1/ACVRL1	10
GO:0010712	BP	regulation of collagen metabolic process	4/130	49/18670	0.00037308	0.0107897	0.00860284	CYGB/RGCC/IL6/VSIR	4
GO:1903725	BP	regulation of phospholipid metabolic process	5/130	88/18670	0.000373862	0.0107897	0.00860284	TNFAIP8L3/PDGFRA/TEK/SOCS2/SOCS3	5
GO:0070371	BP	ERK1 and ERK2 cascade	9/130	317/18670	0.000382209	0.0108723	0.00866865	SPRY1/SPRY2/CCN1/TNFAIP8L3/LIF/PDGFRA/CCL2/TEK/PDGFD	9
GO:0001935	BP	endothelial cell proliferation	7/130	191/18670	0.000384823	0.0108723	0.00866865	EGR3/RGCC/CCL2/TEK/THBS1/ACVRL1/CD34	7
GO:0071674	BP	mononuclear cell migration	5/130	90/18670	0.000414796	0.011597	0.00924649	IL6/PECAM1/CCL2/THBS1/PDGFD	5
GO:0040013	BP	negative regulation of locomotion	10/130	396/18670	0.000457858	0.0124933	0.00996112	DLC1/CYGB/RGCC/HAS1/SEMA3G/ADAMTS9/CCL2/STC1/THBS1/ACVRL1	10
GO:0040037	BP	negative regulation of fibroblast growth factor receptor signaling pathway	3/130	22/18670	0.000461109	0.0124933	0.00996112	SPRY1/SPRY2/THBS1	3
GO:0003179	BP	heart valve morphogenesis	4/130	52/18670	0.000469089	0.0124933	0.00996112	HEY1/CCN1/NFATC1/ADAMTS9	4
GO:0001503	BP	ossification	10/130	398/18670	0.000476201	0.0124933	0.00996112	CEBPD/S1PR1/GPM6B/CCN1/IL6/MGP/STC1/TEK/CLEC3B/CHRDL1	10
GO:0060541	BP	respiratory system development	7/130	198/18670	0.000477543	0.0124933	0.00996112	SPRY1/SPRY2/KLF2/ALDH1A3/LIF/MME/PDGFRA	7
GO:0034332	BP	adherens junction organization	6/130	142/18670	0.000479437	0.0124933	0.00996112	DLC1/FAM107A/GPM6B/TEK/THBS1/ACVRL1	6
GO:0072006	BP	nephron development	6/130	142/18670	0.000479437	0.0124933	0.00996112	LIF/PDGFRA/PECAM1/TEK/PDGFD/CD34	6
GO:0007015	BP	actin filament organization	10/130	400/18670	0.000495151	0.0127785	0.0101886	DLC1/CDC42EP2/FAM107A/CSF3/S1PR1/ARHGEF15/KANK3/RND1/RGCC/RHOJ	10
GO:0030195	BP	negative regulation of blood coagulation	4/130	53/18670	0.000504667	0.0127785	0.0101886	PDGFRA/SERPINE2/THBS1/CD34	4
GO:0031638	BP	zymogen activation	4/130	53/18670	0.000504667	0.0127785	0.0101886	SERPINE2/VSIR/THBS1/CLEC3B	4
GO:1900047	BP	negative regulation of hemostasis	4/130	54/18670	0.000542124	0.0135987	0.0108425	PDGFRA/SERPINE2/THBS1/CD34	4
GO:0051384	BP	response to glucocorticoid	6/130	146/18670	0.000555394	0.0137242	0.0109425	FAM107A/IL6/MAOB/NEFL/STC1/KLF9	6
GO:0030336	BP	negative regulation of cell migration	9/130	334/18670	0.000557353	0.0137242	0.0109425	DLC1/CYGB/RGCC/HAS1/ADAMTS9/CCL2/STC1/THBS1/ACVRL1	9
GO:0016049	BP	cell growth	11/130	484/18670	0.000576448	0.0140011	0.0111633	FAM107A/DCUN1D3/PI16/NPR1/SERPINE2/SEMA3G/BDKRB1/SOX17/SGK1/SOCS2/ACVRL1	11
GO:0010596	BP	negative regulation of endothelial cell migration	5/130	97/18670	0.000585129	0.0140011	0.0111633	RGCC/ADAMTS9/STC1/THBS1/ACVRL1	5
GO:0048871	BP	multicellular organismal homeostasis	11/130	485/18670	0.000586382	0.0140011	0.0111633	S1PR1/EDNRB/TNS2/GRB10/IL6/PDK4/CYTL1/TNFAIP3/UGCG/LDB2/CD34	11
GO:0061041	BP	regulation of wound healing	6/130	148/18670	0.000596721	0.0140011	0.0111633	PDGFRA/SERPINE2/SELP/THBS1/TNFAIP3/CD34	6
GO:0044062	BP	regulation of excretion	3/130	24/18670	0.000599896	0.0140011	0.0111633	EDNRB/NPR1/STC1	3
GO:0060343	BP	trabecula formation	3/130	24/18670	0.000599896	0.0140011	0.0111633	HEY1/TEK/ADAMTS1	3
GO:0061448	BP	connective tissue development	8/130	273/18670	0.000658656	0.0152399	0.0121511	CCN1/MGP/CYTL1/STC1/COL14A1/PDGFD/ACVRL1/CD34	8
GO:0050819	BP	negative regulation of coagulation	4/130	57/18670	0.000666328	0.0152857	0.0121875	PDGFRA/SERPINE2/THBS1/CD34	4
GO:0097529	BP	myeloid leukocyte migration	7/130	210/18670	0.000677289	0.0152975	0.012197	EDNRB/CXCL2/IL6/PECAM1/CCL2/THBS1/PDGFD	7
GO:0031639	BP	plasminogen activation	3/130	25/18670	0.000678244	0.0152975	0.012197	SERPINE2/THBS1/CLEC3B	3
GO:1903531	BP	negative regulation of secretion by cell	7/130	211/18670	0.000696536	0.0155792	0.0124216	LRRC32/RGCC/INHBB/LIF/MAOB/TNFAIP3/CD34	7
GO:0048661	BP	positive regulation of smooth muscle cell proliferation	5/130	101/18670	0.000703429	0.0156033	0.0124408	S1PR1/IL6/THBS1/PDGFD/ADAMTS1	5
GO:0051017	BP	actin filament bundle assembly	6/130	153/18670	0.000710515	0.0156313	0.0124631	DLC1/FAM107A/S1PR1/ARHGEF15/RND1/RGCC	6
GO:0060485	BP	mesenchyme development	8/130	278/18670	0.000741315	0.0161763	0.0128977	SPRY1/EDNRB/HEY1/RGCC/IL6/MEOX1/SEMA3G/ACVRL1	8
GO:2000146	BP	negative regulation of cell motility	9/130	349/18670	0.00076216	0.0163794	0.0130596	DLC1/CYGB/RGCC/HAS1/ADAMTS9/CCL2/STC1/THBS1/ACVRL1	9
GO:0060706	BP	cell differentiation involved in embryonic placenta development	3/130	26/18670	0.000762824	0.0163794	0.0130596	LIF/MDFI/SOCS3	3
GO:0010810	BP	regulation of cell-substrate adhesion	7/130	215/18670	0.000777906	0.0165706	0.0132121	DLC1/FAM107A/GPM6B/CCN1/TEK/THBS1/ACVRL1	7
GO:0007259	BP	JAK-STAT cascade	6/130	156/18670	0.000786436	0.0166204	0.0132518	IL6/LIF/PECAM1/CCL2/SOCS2/SOCS3	6
GO:2001237	BP	negative regulation of extrinsic apoptotic signaling pathway	5/130	104/18670	0.000803258	0.0167871	0.0133847	LMNA/MCL1/THBS1/TNFAIP3/ITPRIP	5
GO:0043271	BP	negative regulation of ion transport	6/130	157/18670	0.000813088	0.0167871	0.0133847	GPM6B/MAOB/ATP1A2/SERPINE2/STC1/THBS1	6
GO:0061572	BP	actin filament bundle organization	6/130	157/18670	0.000813088	0.0167871	0.0133847	DLC1/FAM107A/S1PR1/ARHGEF15/RND1/RGCC	6
GO:0050920	BP	regulation of chemotaxis	7/130	217/18670	0.000821318	0.0168276	0.013417	S1PR1/IL6/PDGFRA/SEMA3G/CCL2/THBS1/PDGFD	7
GO:0048568	BP	embryonic organ development	10/130	428/18670	0.000833402	0.0169458	0.0135112	SPRY2/NES/ALDH1A3/HEY1/CCN1/LIF/MDFI/PDGFRA/SOX17/SOCS3	10
GO:0001933	BP	negative regulation of protein phosphorylation	10/130	429/18670	0.000848329	0.0171197	0.0136498	SPRY1/SPRY2/LIF/GADD45B/PER1/BDKRB1/BDKRB2/TNFAIP3/ITPRIP/SOCS3	10
GO:0003170	BP	heart valve development	4/130	61/18670	0.000861631	0.0172583	0.0137604	HEY1/CCN1/NFATC1/ADAMTS9	4
GO:0045453	BP	bone resorption	4/130	62/18670	0.000916134	0.0182141	0.0145224	S1PR1/IL6/PDK4/TNFAIP3	4
GO:0050673	BP	epithelial cell proliferation	10/130	434/18670	0.000926306	0.0182214	0.0145283	EDNRB/EGR3/RGCC/CCL2/KLF9/TEK/THBS1/TNFAIP3/ACVRL1/CD34	10
GO:0001666	BP	response to hypoxia	9/130	359/18670	0.00093008	0.0182214	0.0145283	CYGB/RGCC/LMNA/STC1/TEK/THBS1/APOLD1/ACVRL1/CD34	9
GO:0085029	BP	extracellular matrix assembly	3/130	28/18670	0.000951445	0.0184786	0.0147333	GPM6B/RGCC/HAS1	3
GO:0031960	BP	response to corticosteroid	6/130	162/18670	0.000956975	0.0184786	0.0147333	FAM107A/IL6/MAOB/NEFL/STC1/KLF9	6
GO:0034330	BP	cell junction organization	8/130	290/18670	0.000974124	0.0186754	0.0148902	DLC1/FAM107A/GPM6B/PECAM1/TEK/THBS1/CLDN5/ACVRL1	8
GO:0010632	BP	regulation of epithelial cell migration	8/130	291/18670	0.000995903	0.0189575	0.0151151	RGCC/ENPP2/ADAMTS9/RHOJ/STC1/TEK/THBS1/ACVRL1	8
GO:0018108	BP	peptidyl-tyrosine phosphorylation	9/130	363/18670	0.00100516	0.0189989	0.0151481	CSF3/IL6/LIF/PDGFRA/ENPP2/PECAM1/TEK/PDGFD/SOCS3	9
GO:0032102	BP	negative regulation of response to external stimulus	9/130	365/18670	0.0010445	0.0196045	0.015631	PDGFRA/SERPINE2/SEMA3G/CCL2/TEK/THBS1/TNFAIP3/SOCS3/CD34	9
GO:0018212	BP	peptidyl-tyrosine modification	9/130	366/18670	0.00106464	0.0197683	0.0157616	CSF3/IL6/LIF/PDGFRA/ENPP2/PECAM1/TEK/PDGFD/SOCS3	9
GO:0001894	BP	tissue homeostasis	7/130	227/18670	0.00106796	0.0197683	0.0157616	S1PR1/IL6/PDK4/CYTL1/TNFAIP3/LDB2/CD34	7
GO:0097696	BP	STAT cascade	6/130	166/18670	0.00108558	0.0199569	0.015912	IL6/LIF/PECAM1/CCL2/SOCS2/SOCS3	6
GO:0010594	BP	regulation of endothelial cell migration	7/130	229/18670	0.00112363	0.0205157	0.0163575	RGCC/ADAMTS9/RHOJ/STC1/TEK/THBS1/ACVRL1	7
GO:0036293	BP	response to decreased oxygen levels	9/130	370/18670	0.00114835	0.0208255	0.0166046	CYGB/RGCC/LMNA/STC1/TEK/THBS1/APOLD1/ACVRL1/CD34	9
GO:0010633	BP	negative regulation of epithelial cell migration	5/130	114/18670	0.00121337	0.0215889	0.0172132	RGCC/ADAMTS9/STC1/THBS1/ACVRL1	5
GO:0030282	BP	bone mineralization	5/130	114/18670	0.00121337	0.0215889	0.0172132	S1PR1/GPM6B/CCN1/MGP/CLEC3B	5
GO:0001701	BP	in utero embryonic development	9/130	373/18670	0.00121458	0.0215889	0.0172132	KLF2/HEY1/CCN1/LIF/MDFI/PDGFRA/SOX17/SOCS3/ACVRL1	9
GO:0032963	BP	collagen metabolic process	5/130	115/18670	0.00126154	0.0222642	0.0177517	CYGB/TNS2/RGCC/IL6/VSIR	5
GO:0010543	BP	regulation of platelet activation	3/130	31/18670	0.00128575	0.0222642	0.0177517	PDGFRA/SERPINE2/SELP	3
GO:0010762	BP	regulation of fibroblast migration	3/130	31/18670	0.00128575	0.0222642	0.0177517	CYGB/HAS1/THBS1	3
GO:0048710	BP	regulation of astrocyte differentiation	3/130	31/18670	0.00128575	0.0222642	0.0177517	IL6/LIF/SERPINE2	3
GO:0010812	BP	negative regulation of cell-substrate adhesion	4/130	68/18670	0.00129518	0.0222737	0.0177592	DLC1/FAM107A/THBS1/ACVRL1	4
GO:0030324	BP	lung development	6/130	172/18670	0.0013029	0.0222737	0.0177592	SPRY1/SPRY2/KLF2/LIF/MME/PDGFRA	6
GO:0050678	BP	regulation of epithelial cell proliferation	9/130	378/18670	0.0013318	0.0226237	0.0180383	EDNRB/EGR3/RGCC/CCL2/KLF9/TEK/THBS1/TNFAIP3/ACVRL1	9
GO:0042698	BP	ovulation cycle	4/130	69/18670	0.00136755	0.0230849	0.018406	HAS1/PDGFRA/PTX3/ADAMTS1	4
GO:0051048	BP	negative regulation of secretion	7/130	238/18670	0.00140294	0.023387	0.0186468	LRRC32/RGCC/INHBB/LIF/MAOB/TNFAIP3/CD34	7
GO:0043552	BP	positive regulation of phosphatidylinositol 3-kinase activity	3/130	32/18670	0.00141158	0.023387	0.0186468	TNFAIP8L3/PDGFRA/TEK	3
GO:0060674	BP	placenta blood vessel development	3/130	32/18670	0.00141158	0.023387	0.0186468	HEY1/CCN1/SOCS3	3
GO:0001936	BP	regulation of endothelial cell proliferation	6/130	176/18670	0.00146527	0.023835	0.0190041	EGR3/RGCC/CCL2/TEK/THBS1/ACVRL1	6
GO:0030323	BP	respiratory tube development	6/130	176/18670	0.00146527	0.023835	0.0190041	SPRY1/SPRY2/KLF2/LIF/MME/PDGFRA	6
GO:0051897	BP	positive regulation of protein kinase B signaling	6/130	176/18670	0.00146527	0.023835	0.0190041	SPRY2/CSF3/TNFAIP8L3/PDGFRA/TEK/THBS1	6
GO:0048545	BP	response to steroid hormone	9/130	385/18670	0.00151109	0.0243459	0.0194114	FAM107A/IL6/MAOB/NEFL/ATP1A2/PER1/STC1/KLF9/THBS1	9
GO:0042531	BP	positive regulation of tyrosine phosphorylation of STAT protein	4/130	71/18670	0.00152067	0.0243459	0.0194114	IL6/LIF/PECAM1/SOCS3	4
GO:0003014	BP	renal system process	5/130	120/18670	0.00152389	0.0243459	0.0194114	EDNRB/NPR1/SGK1/STC1/CD34	5
GO:0019934	BP	cGMP-mediated signaling	3/130	33/18670	0.00154489	0.0245354	0.0195625	EDNRB/NPR1/THBS1	3
GO:0048771	BP	tissue remodeling	6/130	179/18670	0.00159684	0.0250639	0.0199839	S1PR1/IL6/LIF/PDK4/TNFAIP3/ACVRL1	6
GO:1903034	BP	regulation of response to wounding	6/130	179/18670	0.00159684	0.0250639	0.0199839	PDGFRA/SERPINE2/SELP/THBS1/TNFAIP3/CD34	6
GO:0042326	BP	negative regulation of phosphorylation	10/130	468/18670	0.00162759	0.025398	0.0202503	SPRY1/SPRY2/LIF/GADD45B/PER1/BDKRB1/BDKRB2/TNFAIP3/ITPRIP/SOCS3	10
GO:0043534	BP	blood vessel endothelial cell migration	6/130	180/18670	0.00164264	0.0254847	0.0203194	CLEC14A/EGR3/RGCC/RHOJ/THBS1/ACVRL1	6
GO:0045685	BP	regulation of glial cell differentiation	4/130	73/18670	0.00168535	0.0259971	0.0207279	DAAM2/IL6/LIF/SERPINE2	4
GO:0070482	BP	response to oxygen levels	9/130	394/18670	0.00176966	0.0268728	0.0214262	CYGB/RGCC/LMNA/STC1/TEK/THBS1/APOLD1/ACVRL1/CD34	9
GO:0050710	BP	negative regulation of cytokine secretion	4/130	74/18670	0.00177217	0.0268728	0.0214262	LRRC32/RGCC/TNFAIP3/CD34	4
GO:0051145	BP	smooth muscle cell differentiation	4/130	74/18670	0.00177217	0.0268728	0.0214262	EDNRB/HEY1/NFATC1/NFATC2	4
GO:0035909	BP	aorta morphogenesis	3/130	35/18670	0.00183455	0.0275081	0.0219327	HEY1/ADAMTS9/ACVRL1	3
GO:0098801	BP	regulation of renal system process	3/130	35/18670	0.00183455	0.0275081	0.0219327	EDNRB/NPR1/STC1	3
GO:0001937	BP	negative regulation of endothelial cell proliferation	4/130	76/18670	0.00195501	0.0287335	0.0229097	RGCC/CCL2/THBS1/ACVRL1	4
GO:0030500	BP	regulation of bone mineralization	4/130	76/18670	0.00195501	0.0287335	0.0229097	S1PR1/GPM6B/CCN1/MGP	4
GO:0061045	BP	negative regulation of wound healing	4/130	76/18670	0.00195501	0.0287335	0.0229097	PDGFRA/SERPINE2/THBS1/CD34	4
GO:0040036	BP	regulation of fibroblast growth factor receptor signaling pathway	3/130	36/18670	0.00199122	0.0287335	0.0229097	SPRY1/SPRY2/THBS1	3
GO:0046627	BP	negative regulation of insulin receptor signaling pathway	3/130	36/18670	0.00199122	0.0287335	0.0229097	GRB10/SOCS2/SOCS3	3
GO:0071634	BP	regulation of transforming growth factor beta production	3/130	36/18670	0.00199122	0.0287335	0.0229097	LRRC32/THBS1/CD34	3
GO:0090218	BP	positive regulation of lipid kinase activity	3/130	36/18670	0.00199122	0.0287335	0.0229097	TNFAIP8L3/PDGFRA/TEK	3
GO:0002687	BP	positive regulation of leukocyte migration	5/130	128/18670	0.00202426	0.029054	0.0231653	IL6/BDKRB1/SELP/THBS1/PDGFD	5
GO:0061299	BP	retina vasculature morphogenesis in camera-type eye	2/130	10/18670	0.00208733	0.0298	0.0237601	ARHGEF15/RHOJ	2
GO:0050730	BP	regulation of peptidyl-tyrosine phosphorylation	7/130	256/18670	0.00212253	0.0301422	0.0240329	CSF3/IL6/LIF/ENPP2/PECAM1/PDGFD/SOCS3	7
GO:0043114	BP	regulation of vascular permeability	3/130	37/18670	0.00215597	0.0302965	0.0241559	NPR1/BDKRB2/TEK	3
GO:2000249	BP	regulation of actin cytoskeleton reorganization	3/130	37/18670	0.00215597	0.0302965	0.0241559	CSF3/PDGFRA/TEK	3
GO:0050731	BP	positive regulation of peptidyl-tyrosine phosphorylation	6/130	192/18670	0.00227366	0.0317839	0.0253419	CSF3/IL6/LIF/ENPP2/PECAM1/SOCS3	6
GO:0048246	BP	macrophage chemotaxis	3/130	38/18670	0.00232895	0.0320559	0.0255587	EDNRB/CCL2/THBS1	3
GO:0071604	BP	transforming growth factor beta production	3/130	38/18670	0.00232895	0.0320559	0.0255587	LRRC32/THBS1/CD34	3
GO:1900077	BP	negative regulation of cellular response to insulin stimulus	3/130	38/18670	0.00232895	0.0320559	0.0255587	GRB10/SOCS2/SOCS3	3
GO:0110053	BP	regulation of actin filament organization	7/130	261/18670	0.00236583	0.0323973	0.025831	DLC1/CDC42EP2/CSF3/S1PR1/ARHGEF15/KANK3/RGCC	7
GO:0048708	BP	astrocyte differentiation	4/130	81/18670	0.00246846	0.0336313	0.0268148	LAMC3/IL6/LIF/SERPINE2	4
GO:0007159	BP	leukocyte cell-cell adhesion	8/130	337/18670	0.00250543	0.0337437	0.0269044	EGR3/LRRC32/IL6/PECAM1/CCL2/SELE/SELP/VSIR	8
GO:0010761	BP	fibroblast migration	3/130	39/18670	0.00251029	0.0337437	0.0269044	CYGB/HAS1/THBS1	3
GO:0002685	BP	regulation of leukocyte migration	6/130	196/18670	0.00252002	0.0337437	0.0269044	IL6/BDKRB1/CCL2/SELP/THBS1/PDGFD	6
GO:0042482	BP	positive regulation of odontogenesis	2/130	11/18670	0.00253957	0.0337437	0.0269044	AMTN/CD34	2
GO:0072537	BP	fibroblast activation	2/130	11/18670	0.00253957	0.0337437	0.0269044	CYGB/RGCC	2
GO:0042509	BP	regulation of tyrosine phosphorylation of STAT protein	4/130	83/18670	0.00269752	0.0354404	0.0282572	IL6/LIF/PECAM1/SOCS3	4
GO:0072210	BP	metanephric nephron development	3/130	40/18670	0.00270014	0.0354404	0.0282572	LIF/PDGFRA/CD34	3
GO:0050866	BP	negative regulation of cell activation	6/130	199/18670	0.00271757	0.0354404	0.0282572	CYGB/LRRC32/PDGFRA/SERPINE2/VSIR/TNFAIP3	6
GO:0046425	BP	regulation of JAK-STAT cascade	5/130	137/18670	0.00272009	0.0354404	0.0282572	IL6/LIF/PECAM1/SOCS2/SOCS3	5
GO:0043491	BP	protein kinase B signaling	7/130	269/18670	0.00279925	0.0362955	0.0289391	SPRY2/CSF3/TNFAIP8L3/PDGFRA/CCL2/TEK/THBS1	7
GO:0051492	BP	regulation of stress fiber assembly	4/130	84/18670	0.00281733	0.0363545	0.028986	DLC1/S1PR1/ARHGEF15/RGCC	4
GO:0033135	BP	regulation of peptidyl-serine phosphorylation	5/130	139/18670	0.00289563	0.037186	0.029649	SPRY2/CSF3/IL6/LIF/BDKRB2	5
GO:0007266	BP	Rho protein signal transduction	6/130	203/18670	0.00299879	0.0381458	0.0304143	DLC1/CDC42EP2/ARHGEF15/RND1/PECAM1/RHOJ	6
GO:0030278	BP	regulation of ossification	6/130	203/18670	0.00299879	0.0381458	0.0304143	CEBPD/S1PR1/GPM6B/CCN1/IL6/MGP	6
GO:0007260	BP	tyrosine phosphorylation of STAT protein	4/130	86/18670	0.0030678	0.0388011	0.0309368	IL6/LIF/PECAM1/SOCS3	4
GO:0050709	BP	negative regulation of protein secretion	5/130	141/18670	0.00307922	0.0388011	0.0309368	LRRC32/RGCC/INHBB/TNFAIP3/CD34	5
GO:0071222	BP	cellular response to lipopolysaccharide	6/130	205/18670	0.00314731	0.0394737	0.0314731	CSF3/EDNRB/CXCL2/IL6/CCL2/TNFAIP3	6
GO:0044344	BP	cellular response to fibroblast growth factor stimulus	5/130	143/18670	0.00327108	0.0408353	0.0325587	SPRY1/SPRY2/EGR3/CCL2/THBS1	5
GO:0033173	BP	calcineurin-NFAT signaling cascade	3/130	43/18670	0.00332194	0.0412256	0.0328699	RCAN1/NFATC1/NFATC2	3
GO:0034103	BP	regulation of tissue remodeling	4/130	88/18670	0.00333307	0.0412256	0.0328699	S1PR1/IL6/PDK4/TNFAIP3	4
GO:0060041	BP	retina development in camera-type eye	5/130	144/18670	0.00337017	0.0414477	0.033047	LAMC3/ARHGEF15/PDGFRA/RHOJ/ACVRL1	5
GO:0051216	BP	cartilage development	6/130	209/18670	0.00346074	0.0414477	0.033047	CCN1/MGP/CYTL1/STC1/COL14A1/ACVRL1	6
GO:0046427	BP	positive regulation of JAK-STAT cascade	4/130	89/18670	0.00347138	0.0414477	0.033047	IL6/LIF/PECAM1/SOCS3	4
GO:0007163	BP	establishment or maintenance of cell polarity	6/130	210/18670	0.00354261	0.0414477	0.033047	SPRY1/SPRY2/RND1/LMNA/RHOJ/TEK	6
GO:0032965	BP	regulation of collagen biosynthetic process	3/130	44/18670	0.00354704	0.0414477	0.033047	CYGB/RGCC/IL6	3
GO:0045601	BP	regulation of endothelial cell differentiation	3/130	44/18670	0.00354704	0.0414477	0.033047	CLDN5/APOLD1/ACVRL1	3
GO:0001886	BP	endothelial cell morphogenesis	2/130	13/18670	0.00356889	0.0414477	0.033047	PECAM1/STC1	2
GO:0045779	BP	negative regulation of bone resorption	2/130	13/18670	0.00356889	0.0414477	0.033047	IL6/TNFAIP3	2
GO:0048711	BP	positive regulation of astrocyte differentiation	2/130	13/18670	0.00356889	0.0414477	0.033047	LIF/SERPINE2	2
GO:0051386	BP	regulation of neurotrophin TRK receptor signaling pathway	2/130	13/18670	0.00356889	0.0414477	0.033047	SPRY1/SPRY2	2
GO:0060712	BP	spongiotrophoblast layer development	2/130	13/18670	0.00356889	0.0414477	0.033047	LIF/SOCS3	2
GO:0061042	BP	vascular wound healing	2/130	13/18670	0.00356889	0.0414477	0.033047	TNFAIP3/CD34	2
GO:1904892	BP	regulation of STAT cascade	5/130	146/18670	0.00357481	0.0414477	0.033047	IL6/LIF/PECAM1/SOCS2/SOCS3	5
GO:0001656	BP	metanephros development	4/130	90/18670	0.00361355	0.0414477	0.033047	SPRY1/LIF/PDGFRA/CD34	4
GO:0045778	BP	positive regulation of ossification	4/130	90/18670	0.00361355	0.0414477	0.033047	CEBPD/GPM6B/CCN1/IL6	4
GO:0046849	BP	bone remodeling	4/130	90/18670	0.00361355	0.0414477	0.033047	S1PR1/IL6/PDK4/TNFAIP3	4
GO:1903035	BP	negative regulation of response to wounding	4/130	90/18670	0.00361355	0.0414477	0.033047	PDGFRA/SERPINE2/THBS1/CD34	4
GO:0071219	BP	cellular response to molecule of bacterial origin	6/130	212/18670	0.00371065	0.0423804	0.0337906	CSF3/EDNRB/CXCL2/IL6/CCL2/TNFAIP3	6
GO:0021700	BP	developmental maturation	7/130	284/18670	0.00377371	0.0427211	0.0340623	KLF2/S1PR1/EDNRB/ARHGEF15/RND1/NEFL/ACVRL1	7
GO:0072593	BP	reactive oxygen species metabolic process	7/130	284/18670	0.00377371	0.0427211	0.0340623	KLF2/CCN1/MAOB/PDK4/PTX3/THBS1/CD34	7
GO:0002792	BP	negative regulation of peptide secretion	5/130	148/18670	0.00378823	0.0427211	0.0340623	LRRC32/RGCC/INHBB/TNFAIP3/CD34	5
GO:0001654	BP	eye development	8/130	362/18670	0.0038695	0.043455	0.0346474	LAMC3/NES/ALDH1A3/ARHGEF15/PDGFRA/RHOJ/CHRDL1/ACVRL1	8
GO:1904894	BP	positive regulation of STAT cascade	4/130	92/18670	0.00390965	0.0437229	0.034861	IL6/LIF/PECAM1/SOCS3	4
GO:0070374	BP	positive regulation of ERK1 and ERK2 cascade	6/130	215/18670	0.00397374	0.0439117	0.0350116	SPRY2/TNFAIP8L3/PDGFRA/CCL2/TEK/PDGFD	6
GO:0008360	BP	regulation of cell shape	5/130	150/18670	0.00401064	0.0439117	0.0350116	DLC1/CDC42EP2/RND1/RHOJ/CCL2	5
GO:0071774	BP	response to fibroblast growth factor	5/130	150/18670	0.00401064	0.0439117	0.0350116	SPRY1/SPRY2/EGR3/CCL2/THBS1	5
GO:0022602	BP	ovulation cycle process	3/130	46/18670	0.00402469	0.0439117	0.0350116	PDGFRA/PTX3/ADAMTS1	3
GO:0060711	BP	labyrinthine layer development	3/130	46/18670	0.00402469	0.0439117	0.0350116	HEY1/CCN1/SOCS3	3
GO:0097720	BP	calcineurin-mediated signaling	3/130	46/18670	0.00402469	0.0439117	0.0350116	RCAN1/NFATC1/NFATC2	3
GO:0150063	BP	visual system development	8/130	366/18670	0.00413271	0.0441453	0.0351978	LAMC3/NES/ALDH1A3/ARHGEF15/PDGFRA/RHOJ/CHRDL1/ACVRL1	8
GO:0010752	BP	regulation of cGMP-mediated signaling	2/130	14/18670	0.00414479	0.0441453	0.0351978	NPR1/THBS1	2
GO:0035810	BP	positive regulation of urine volume	2/130	14/18670	0.00414479	0.0441453	0.0351978	EDNRB/NPR1	2
GO:0035815	BP	positive regulation of renal sodium excretion	2/130	14/18670	0.00414479	0.0441453	0.0351978	EDNRB/NPR1	2
GO:1905064	BP	negative regulation of vascular smooth muscle cell differentiation	2/130	14/18670	0.00414479	0.0441453	0.0351978	NFATC1/NFATC2	2
GO:2001212	BP	regulation of vasculogenesis	2/130	14/18670	0.00414479	0.0441453	0.0351978	HEY1/CD34	2
GO:0070169	BP	positive regulation of biomineral tissue development	3/130	47/18670	0.00427746	0.0453783	0.0361809	GPM6B/CCN1/AMTN	3
GO:0048762	BP	mesenchymal cell differentiation	6/130	219/18670	0.00434574	0.0456596	0.0364052	SPRY1/EDNRB/HEY1/RGCC/IL6/SEMA3G	6
GO:0030168	BP	platelet activation	5/130	153/18670	0.00436157	0.0456596	0.0364052	IL6/PDGFRA/SERPINE2/SELP/VWF	5
GO:0055006	BP	cardiac cell development	4/130	95/18670	0.00438396	0.0456596	0.0364052	SPRY1/PI16/LMNA/PDGFRA	4
GO:0110020	BP	regulation of actomyosin structure organization	4/130	95/18670	0.00438396	0.0456596	0.0364052	DLC1/S1PR1/ARHGEF15/RGCC	4
GO:0090287	BP	regulation of cellular response to growth factor stimulus	7/130	292/18670	0.00438904	0.0456596	0.0364052	SPRY1/SPRY2/GRB10/CCN1/THBS1/CHRDL1/ACVRL1	7
GO:0048880	BP	sensory system development	8/130	371/18670	0.00448094	0.0462614	0.036885	LAMC3/NES/ALDH1A3/ARHGEF15/PDGFRA/RHOJ/CHRDL1/ACVRL1	8
GO:0060324	BP	face development	3/130	48/18670	0.00453966	0.0462614	0.036885	ALDH1A3/PDGFRA/CLDN5	3
GO:1903727	BP	positive regulation of phospholipid metabolic process	3/130	48/18670	0.00453966	0.0462614	0.036885	TNFAIP8L3/PDGFRA/TEK	3
GO:0008585	BP	female gonad development	4/130	96/18670	0.0045503	0.0462614	0.036885	INHBB/PDGFRA/PTX3/ADAMTS1	4
GO:1990823	BP	response to leukemia inhibitory factor	4/130	96/18670	0.0045503	0.0462614	0.036885	SPRY2/RFX2/SOX17/SOCS3	4
GO:1990830	BP	cellular response to leukemia inhibitory factor	4/130	96/18670	0.0045503	0.0462614	0.036885	SPRY2/RFX2/SOX17/SOCS3	4
GO:2001236	BP	regulation of extrinsic apoptotic signaling pathway	5/130	155/18670	0.00460735	0.0466646	0.0372065	LMNA/MCL1/THBS1/TNFAIP3/ITPRIP	5
GO:0048511	BP	rhythmic process	7/130	295/18670	0.00463837	0.0468022	0.0373162	EGR3/HAS1/PDGFRA/PER1/PTX3/KLF9/ADAMTS1	7
GO:0032231	BP	regulation of actin filament bundle assembly	4/130	97/18670	0.00472085	0.0471506	0.037594	DLC1/S1PR1/ARHGEF15/RGCC	4
GO:0010273	BP	detoxification of copper ion	2/130	15/18670	0.00476073	0.0471506	0.037594	MT1A/MT1M	2
GO:0046851	BP	negative regulation of bone remodeling	2/130	15/18670	0.00476073	0.0471506	0.037594	IL6/TNFAIP3	2
GO:1900119	BP	positive regulation of execution phase of apoptosis	2/130	15/18670	0.00476073	0.0471506	0.037594	DLC1/IL6	2
GO:1990169	BP	stress response to copper ion	2/130	15/18670	0.00476073	0.0471506	0.037594	MT1A/MT1M	2
GO:0030595	BP	leukocyte chemotaxis	6/130	224/18670	0.00484622	0.0477815	0.038097	S1PR1/EDNRB/CXCL2/IL6/CCL2/THBS1	6
GO:0002042	BP	cell migration involved in sprouting angiogenesis	4/130	98/18670	0.00489564	0.0477815	0.038097	CLEC14A/EGR3/RHOJ/THBS1	4
GO:0030038	BP	contractile actin filament bundle assembly	4/130	98/18670	0.00489564	0.0477815	0.038097	DLC1/S1PR1/ARHGEF15/RGCC	4
GO:0043149	BP	stress fiber assembly	4/130	98/18670	0.00489564	0.0477815	0.038097	DLC1/S1PR1/ARHGEF15/RGCC	4
GO:0051495	BP	positive regulation of cytoskeleton organization	6/130	226/18670	0.00505784	0.0491689	0.0392032	CDC42EP2/NES/CSF3/ARHGEF15/RGCC/TEK	6
GO:0070301	BP	cellular response to hydrogen peroxide	4/130	99/18670	0.00507473	0.0491689	0.0392032	KLF2/IL6/TNFAIP3/PDGFD	4
GO:0060425	BP	lung morphogenesis	3/130	50/18670	0.00509276	0.0491689	0.0392032	SPRY1/SPRY2/LIF	3
GO:0070492	MF	oligosaccharide binding	3/130	15/17697	0.000165214	0.0237258	0.0215206	ITLN1/SELE/SELP	3
GO:0030246	MF	carbohydrate binding	9/130	271/17697	0.000177782	0.0237258	0.0215206	CLEC14A/CD93/ENPP2/ITLN1/PTX3/SELE/SELP/CLEC3B/CD34	9
GO:0008201	MF	heparin binding	7/130	169/17697	0.000252402	0.0237258	0.0215206	ADAMTS15/CCN1/SERPINE2/SELP/THBS1/CLEC3B/ADAMTS1	7
GO:1901681	MF	sulfur compound binding	8/130	250/17697	0.000523454	0.0253119	0.0229593	ADAMTS15/CCN1/SERPINE2/SELP/THBS1/CLEC3B/CD34/ADAMTS1	8
GO:0019838	MF	growth factor binding	6/130	137/17697	0.000524364	0.0253119	0.0229593	LRRC32/CCN1/PDGFRA/TEK/THBS1/ACVRL1	6
GO:0050431	MF	transforming growth factor beta binding	3/130	22/17697	0.000538551	0.0253119	0.0229593	LRRC32/THBS1/ACVRL1	3
GO:0050840	MF	extracellular matrix binding	4/130	57/17697	0.000812589	0.0275023	0.0249461	CLEC14A/ADAMTS15/CCN1/THBS1	4
GO:0048018	MF	receptor ligand activity	11/130	482/17697	0.000862049	0.0275023	0.0249461	CDC42EP2/CSF3/CXCL2/IL6/INHBB/LIF/OGN/SEMA3G/CCL2/STC1/PDGFD	11
GO:0042562	MF	hormone binding	5/130	102/17697	0.000933342	0.0275023	0.0249461	CRYM/EDNRB/ALDH1A3/ATP1A2/NPR1	5
GO:0004222	MF	metalloendopeptidase activity	5/130	103/17697	0.000975261	0.0275023	0.0249461	ADAMTS15/MME/ADAMTS9/ADAMTS4/ADAMTS1	5
GO:0005201	MF	extracellular matrix structural constituent	6/130	163/17697	0.00129731	0.0304868	0.0276532	CCN1/MGP/OGN/THBS1/COL14A1/VWF	6
GO:0008083	MF	growth factor activity	6/130	163/17697	0.00129731	0.0304868	0.0276532	CSF3/IL6/INHBB/LIF/OGN/PDGFD	6
GO:0005539	MF	glycosaminoglycan binding	7/130	229/17697	0.00152408	0.0330609	0.029988	ADAMTS15/CCN1/SERPINE2/SELP/THBS1/CLEC3B/ADAMTS1	7
GO:0062023	CC	collagen-containing extracellular matrix	15/138	406/19717	1.70527e-07	3.12065e-05	2.96179e-05	LAMC3/CLEC14A/ADAMTS15/CCN1/AMTN/MGP/OGN/SERPINE2/ADAMTS9/THBS1/CLEC3B/COL14A1/VWF/ADAMTS4/ADAMTS1	15
GO:0031091	CC	platelet alpha granule	6/138	91/19717	4.31289e-05	0.00359264	0.00340975	CFD/PECAM1/SERPINE2/SELP/THBS1/VWF	6
GO:0045121	CC	membrane raft	10/138	315/19717	7.64927e-05	0.00359264	0.00340975	DLC1/S1PR1/EDNRB/GPM6B/MME/ATP1A2/PECAM1/ITLN1/SELE/TEK	10
GO:0098857	CC	membrane microdomain	10/138	316/19717	7.85276e-05	0.00359264	0.00340975	DLC1/S1PR1/EDNRB/GPM6B/MME/ATP1A2/PECAM1/ITLN1/SELE/TEK	10
GO:0098589	CC	membrane region	10/138	328/19717	0.00010677	0.00390777	0.00370884	DLC1/S1PR1/EDNRB/GPM6B/MME/ATP1A2/PECAM1/ITLN1/SELE/TEK	10
