# Supplementary material for: Identification of a tumor microenvironment-related seven-gene signature for predicting prognosis in bladder cancer
Source: BMC Cancer. 2021 Jun 10;21:692. doi: 10.1186/s12885-021-08447-7 (PMC8194149; doi:10.1186/s12885-021-08447-7)
Supplement: Supplementary file 2 — Additional file 2: Table S2. Protein-Protein interaction network information. [file 12885_2021_8447_MOESM2_ESM.xlsx]

## Sheet: Sheet4
Table S2. Protein-Protein interaction network information

## Sheet: brown module
	fromNode	toNode	weight	direction	fromAltName	toAltName
1818	OLFML1|protein_coding	CYBRD1|protein_coding	0.185414	undirected	OLFML1|protein_coding	CYBRD1|protein_coding
1821	OLFML1|protein_coding	DCN|protein_coding	0.23078	undirected	OLFML1|protein_coding	DCN|protein_coding
1838	OLFML1|protein_coding	SSC5D|protein_coding	0.230427	undirected	OLFML1|protein_coding	SSC5D|protein_coding
1849	OLFML1|protein_coding	EMILIN1|protein_coding	0.2253	undirected	OLFML1|protein_coding	EMILIN1|protein_coding
1873	OLFML1|protein_coding	FSTL1|protein_coding	0.192307	undirected	OLFML1|protein_coding	FSTL1|protein_coding
1874	OLFML1|protein_coding	FBN1|protein_coding	0.215977	undirected	OLFML1|protein_coding	FBN1|protein_coding
1882	OLFML1|protein_coding	HSPA12B|protein_coding	0.21656	undirected	OLFML1|protein_coding	HSPA12B|protein_coding
1884	OLFML1|protein_coding	TGFB3|protein_coding	0.196572	undirected	OLFML1|protein_coding	TGFB3|protein_coding
1918	OLFML1|protein_coding	TIMP2|protein_coding	0.222656	undirected	OLFML1|protein_coding	TIMP2|protein_coding
1919	OLFML1|protein_coding	COL6A2|protein_coding	0.200093	undirected	OLFML1|protein_coding	COL6A2|protein_coding
1978	OLFML1|protein_coding	GLT8D2|protein_coding	0.231872	undirected	OLFML1|protein_coding	GLT8D2|protein_coding
1985	OLFML1|protein_coding	MMP2|protein_coding	0.251409	undirected	OLFML1|protein_coding	MMP2|protein_coding
1989	OLFML1|protein_coding	COL6A3|protein_coding	0.220396	undirected	OLFML1|protein_coding	COL6A3|protein_coding
1994	OLFML1|protein_coding	CTHRC1|protein_coding	0.241243	undirected	OLFML1|protein_coding	CTHRC1|protein_coding
2017	OLFML1|protein_coding	ADAM12|protein_coding	0.250551	undirected	OLFML1|protein_coding	ADAM12|protein_coding
2256	CYBRD1|protein_coding	DCN|protein_coding	0.188337	undirected	CYBRD1|protein_coding	DCN|protein_coding
2273	CYBRD1|protein_coding	SSC5D|protein_coding	0.166597	undirected	CYBRD1|protein_coding	SSC5D|protein_coding
2284	CYBRD1|protein_coding	EMILIN1|protein_coding	0.197849	undirected	CYBRD1|protein_coding	EMILIN1|protein_coding
2308	CYBRD1|protein_coding	FSTL1|protein_coding	0.151926	undirected	CYBRD1|protein_coding	FSTL1|protein_coding
2309	CYBRD1|protein_coding	FBN1|protein_coding	0.179604	undirected	CYBRD1|protein_coding	FBN1|protein_coding
2317	CYBRD1|protein_coding	HSPA12B|protein_coding	0.181177	undirected	CYBRD1|protein_coding	HSPA12B|protein_coding
2319	CYBRD1|protein_coding	TGFB3|protein_coding	0.174954	undirected	CYBRD1|protein_coding	TGFB3|protein_coding
2352	CYBRD1|protein_coding	TIMP2|protein_coding	0.167648	undirected	CYBRD1|protein_coding	TIMP2|protein_coding
2353	CYBRD1|protein_coding	COL6A2|protein_coding	0.156753	undirected	CYBRD1|protein_coding	COL6A2|protein_coding
2418	CYBRD1|protein_coding	GLT8D2|protein_coding	0.169593	undirected	CYBRD1|protein_coding	GLT8D2|protein_coding
2425	CYBRD1|protein_coding	MMP2|protein_coding	0.17296	undirected	CYBRD1|protein_coding	MMP2|protein_coding
2429	CYBRD1|protein_coding	COL6A3|protein_coding	0.164981	undirected	CYBRD1|protein_coding	COL6A3|protein_coding
2435	CYBRD1|protein_coding	CTHRC1|protein_coding	0.17421	undirected	CYBRD1|protein_coding	CTHRC1|protein_coding
2459	CYBRD1|protein_coding	ADAM12|protein_coding	0.180335	undirected	CYBRD1|protein_coding	ADAM12|protein_coding
2948	DCN|protein_coding	SSC5D|protein_coding	0.233016	undirected	DCN|protein_coding	SSC5D|protein_coding
2959	DCN|protein_coding	EMILIN1|protein_coding	0.224071	undirected	DCN|protein_coding	EMILIN1|protein_coding
2982	DCN|protein_coding	FSTL1|protein_coding	0.192177	undirected	DCN|protein_coding	FSTL1|protein_coding
2983	DCN|protein_coding	FBN1|protein_coding	0.213174	undirected	DCN|protein_coding	FBN1|protein_coding
2991	DCN|protein_coding	HSPA12B|protein_coding	0.214034	undirected	DCN|protein_coding	HSPA12B|protein_coding
2993	DCN|protein_coding	TGFB3|protein_coding	0.195868	undirected	DCN|protein_coding	TGFB3|protein_coding
3026	DCN|protein_coding	TIMP2|protein_coding	0.218901	undirected	DCN|protein_coding	TIMP2|protein_coding
3027	DCN|protein_coding	COL6A2|protein_coding	0.196094	undirected	DCN|protein_coding	COL6A2|protein_coding
3087	DCN|protein_coding	GLT8D2|protein_coding	0.228234	undirected	DCN|protein_coding	GLT8D2|protein_coding
3094	DCN|protein_coding	MMP2|protein_coding	0.250324	undirected	DCN|protein_coding	MMP2|protein_coding
3098	DCN|protein_coding	COL6A3|protein_coding	0.216356	undirected	DCN|protein_coding	COL6A3|protein_coding
3103	DCN|protein_coding	CTHRC1|protein_coding	0.234679	undirected	DCN|protein_coding	CTHRC1|protein_coding
3126	DCN|protein_coding	ADAM12|protein_coding	0.24214	undirected	DCN|protein_coding	ADAM12|protein_coding
5860	SSC5D|protein_coding	EMILIN1|protein_coding	0.238703	undirected	SSC5D|protein_coding	EMILIN1|protein_coding
5883	SSC5D|protein_coding	FSTL1|protein_coding	0.171424	undirected	SSC5D|protein_coding	FSTL1|protein_coding
5884	SSC5D|protein_coding	FBN1|protein_coding	0.215767	undirected	SSC5D|protein_coding	FBN1|protein_coding
5892	SSC5D|protein_coding	HSPA12B|protein_coding	0.219701	undirected	SSC5D|protein_coding	HSPA12B|protein_coding
5894	SSC5D|protein_coding	TGFB3|protein_coding	0.211102	undirected	SSC5D|protein_coding	TGFB3|protein_coding
5926	SSC5D|protein_coding	TIMP2|protein_coding	0.205405	undirected	SSC5D|protein_coding	TIMP2|protein_coding
5927	SSC5D|protein_coding	COL6A2|protein_coding	0.18798	undirected	SSC5D|protein_coding	COL6A2|protein_coding
5988	SSC5D|protein_coding	GLT8D2|protein_coding	0.206309	undirected	SSC5D|protein_coding	GLT8D2|protein_coding
5995	SSC5D|protein_coding	MMP2|protein_coding	0.220429	undirected	SSC5D|protein_coding	MMP2|protein_coding
5999	SSC5D|protein_coding	COL6A3|protein_coding	0.201334	undirected	SSC5D|protein_coding	COL6A3|protein_coding
6004	SSC5D|protein_coding	CTHRC1|protein_coding	0.218996	undirected	SSC5D|protein_coding	CTHRC1|protein_coding
6027	SSC5D|protein_coding	ADAM12|protein_coding	0.230006	undirected	SSC5D|protein_coding	ADAM12|protein_coding
7143	EMILIN1|protein_coding	FSTL1|protein_coding	0.204282	undirected	EMILIN1|protein_coding	FSTL1|protein_coding
7144	EMILIN1|protein_coding	FBN1|protein_coding	0.217633	undirected	EMILIN1|protein_coding	FBN1|protein_coding
7152	EMILIN1|protein_coding	HSPA12B|protein_coding	0.214501	undirected	EMILIN1|protein_coding	HSPA12B|protein_coding
7154	EMILIN1|protein_coding	TGFB3|protein_coding	0.22446	undirected	EMILIN1|protein_coding	TGFB3|protein_coding
7188	EMILIN1|protein_coding	TIMP2|protein_coding	0.230966	undirected	EMILIN1|protein_coding	TIMP2|protein_coding
7189	EMILIN1|protein_coding	COL6A2|protein_coding	0.214571	undirected	EMILIN1|protein_coding	COL6A2|protein_coding
7252	EMILIN1|protein_coding	GLT8D2|protein_coding	0.226062	undirected	EMILIN1|protein_coding	GLT8D2|protein_coding
7259	EMILIN1|protein_coding	MMP2|protein_coding	0.236573	undirected	EMILIN1|protein_coding	MMP2|protein_coding
7263	EMILIN1|protein_coding	COL6A3|protein_coding	0.229171	undirected	EMILIN1|protein_coding	COL6A3|protein_coding
7268	EMILIN1|protein_coding	CTHRC1|protein_coding	0.229841	undirected	EMILIN1|protein_coding	CTHRC1|protein_coding
7291	EMILIN1|protein_coding	ADAM12|protein_coding	0.238576	undirected	EMILIN1|protein_coding	ADAM12|protein_coding
9561	FSTL1|protein_coding	FBN1|protein_coding	0.190485	undirected	FSTL1|protein_coding	FBN1|protein_coding
9569	FSTL1|protein_coding	HSPA12B|protein_coding	0.190041	undirected	FSTL1|protein_coding	HSPA12B|protein_coding
9571	FSTL1|protein_coding	TGFB3|protein_coding	0.180983	undirected	FSTL1|protein_coding	TGFB3|protein_coding
9604	FSTL1|protein_coding	TIMP2|protein_coding	0.163464	undirected	FSTL1|protein_coding	TIMP2|protein_coding
9605	FSTL1|protein_coding	COL6A2|protein_coding	0.152119	undirected	FSTL1|protein_coding	COL6A2|protein_coding
9668	FSTL1|protein_coding	GLT8D2|protein_coding	0.169305	undirected	FSTL1|protein_coding	GLT8D2|protein_coding
9675	FSTL1|protein_coding	MMP2|protein_coding	0.16767	undirected	FSTL1|protein_coding	MMP2|protein_coding
9679	FSTL1|protein_coding	COL6A3|protein_coding	0.164795	undirected	FSTL1|protein_coding	COL6A3|protein_coding
9685	FSTL1|protein_coding	CTHRC1|protein_coding	0.170695	undirected	FSTL1|protein_coding	CTHRC1|protein_coding
9709	FSTL1|protein_coding	ADAM12|protein_coding	0.176424	undirected	FSTL1|protein_coding	ADAM12|protein_coding
9742	FBN1|protein_coding	HSPA12B|protein_coding	0.200025	undirected	FBN1|protein_coding	HSPA12B|protein_coding
9744	FBN1|protein_coding	TGFB3|protein_coding	0.201824	undirected	FBN1|protein_coding	TGFB3|protein_coding
9778	FBN1|protein_coding	TIMP2|protein_coding	0.223804	undirected	FBN1|protein_coding	TIMP2|protein_coding
9779	FBN1|protein_coding	COL6A2|protein_coding	0.206943	undirected	FBN1|protein_coding	COL6A2|protein_coding
9845	FBN1|protein_coding	GLT8D2|protein_coding	0.228907	undirected	FBN1|protein_coding	GLT8D2|protein_coding
9852	FBN1|protein_coding	MMP2|protein_coding	0.234407	undirected	FBN1|protein_coding	MMP2|protein_coding
9856	FBN1|protein_coding	COL6A3|protein_coding	0.224803	undirected	FBN1|protein_coding	COL6A3|protein_coding
9862	FBN1|protein_coding	CTHRC1|protein_coding	0.242761	undirected	FBN1|protein_coding	CTHRC1|protein_coding
9886	FBN1|protein_coding	ADAM12|protein_coding	0.263134	undirected	FBN1|protein_coding	ADAM12|protein_coding
10513	HSPA12B|protein_coding	TGFB3|protein_coding	0.197525	undirected	HSPA12B|protein_coding	TGFB3|protein_coding
10546	HSPA12B|protein_coding	TIMP2|protein_coding	0.204841	undirected	HSPA12B|protein_coding	TIMP2|protein_coding
10547	HSPA12B|protein_coding	COL6A2|protein_coding	0.19483	undirected	HSPA12B|protein_coding	COL6A2|protein_coding
10609	HSPA12B|protein_coding	GLT8D2|protein_coding	0.20838	undirected	HSPA12B|protein_coding	GLT8D2|protein_coding
10616	HSPA12B|protein_coding	MMP2|protein_coding	0.221578	undirected	HSPA12B|protein_coding	MMP2|protein_coding
10620	HSPA12B|protein_coding	COL6A3|protein_coding	0.204325	undirected	HSPA12B|protein_coding	COL6A3|protein_coding
10625	HSPA12B|protein_coding	CTHRC1|protein_coding	0.207296	undirected	HSPA12B|protein_coding	CTHRC1|protein_coding
10648	HSPA12B|protein_coding	ADAM12|protein_coding	0.210651	undirected	HSPA12B|protein_coding	ADAM12|protein_coding
10764	TGFB3|protein_coding	TIMP2|protein_coding	0.216857	undirected	TGFB3|protein_coding	TIMP2|protein_coding
10765	TGFB3|protein_coding	COL6A2|protein_coding	0.20181	undirected	TGFB3|protein_coding	COL6A2|protein_coding
10831	TGFB3|protein_coding	GLT8D2|protein_coding	0.212282	undirected	TGFB3|protein_coding	GLT8D2|protein_coding
10838	TGFB3|protein_coding	MMP2|protein_coding	0.213622	undirected	TGFB3|protein_coding	MMP2|protein_coding
10842	TGFB3|protein_coding	COL6A3|protein_coding	0.218747	undirected	TGFB3|protein_coding	COL6A3|protein_coding
10848	TGFB3|protein_coding	CTHRC1|protein_coding	0.22131	undirected	TGFB3|protein_coding	CTHRC1|protein_coding
10871	TGFB3|protein_coding	ADAM12|protein_coding	0.240176	undirected	TGFB3|protein_coding	ADAM12|protein_coding
13246	TIMP2|protein_coding	COL6A2|protein_coding	0.185901	undirected	TIMP2|protein_coding	COL6A2|protein_coding
13310	TIMP2|protein_coding	GLT8D2|protein_coding	0.208836	undirected	TIMP2|protein_coding	GLT8D2|protein_coding
13317	TIMP2|protein_coding	MMP2|protein_coding	0.208813	undirected	TIMP2|protein_coding	MMP2|protein_coding
13321	TIMP2|protein_coding	COL6A3|protein_coding	0.207945	undirected	TIMP2|protein_coding	COL6A3|protein_coding
13327	TIMP2|protein_coding	CTHRC1|protein_coding	0.221762	undirected	TIMP2|protein_coding	CTHRC1|protein_coding
13351	TIMP2|protein_coding	ADAM12|protein_coding	0.240476	undirected	TIMP2|protein_coding	ADAM12|protein_coding
13438	COL6A2|protein_coding	GLT8D2|protein_coding	0.191742	undirected	COL6A2|protein_coding	GLT8D2|protein_coding
13446	COL6A2|protein_coding	MMP2|protein_coding	0.180132	undirected	COL6A2|protein_coding	MMP2|protein_coding
13450	COL6A2|protein_coding	COL6A3|protein_coding	0.191782	undirected	COL6A2|protein_coding	COL6A3|protein_coding
13456	COL6A2|protein_coding	CTHRC1|protein_coding	0.165795	undirected	COL6A2|protein_coding	CTHRC1|protein_coding
13477	COL6A2|protein_coding	ADAM12|protein_coding	0.164397	undirected	COL6A2|protein_coding	ADAM12|protein_coding
15642	GLT8D2|protein_coding	MMP2|protein_coding	0.223351	undirected	GLT8D2|protein_coding	MMP2|protein_coding
15646	GLT8D2|protein_coding	COL6A3|protein_coding	0.206992	undirected	GLT8D2|protein_coding	COL6A3|protein_coding
15652	GLT8D2|protein_coding	CTHRC1|protein_coding	0.233791	undirected	GLT8D2|protein_coding	CTHRC1|protein_coding
15675	GLT8D2|protein_coding	ADAM12|protein_coding	0.249133	undirected	GLT8D2|protein_coding	ADAM12|protein_coding
15887	MMP2|protein_coding	COL6A3|protein_coding	0.209712	undirected	MMP2|protein_coding	COL6A3|protein_coding
15892	MMP2|protein_coding	CTHRC1|protein_coding	0.227219	undirected	MMP2|protein_coding	CTHRC1|protein_coding
15914	MMP2|protein_coding	ADAM12|protein_coding	0.238022	undirected	MMP2|protein_coding	ADAM12|protein_coding
16034	COL6A3|protein_coding	CTHRC1|protein_coding	0.221671	undirected	COL6A3|protein_coding	CTHRC1|protein_coding
16057	COL6A3|protein_coding	ADAM12|protein_coding	0.246699	undirected	COL6A3|protein_coding	ADAM12|protein_coding
16156	CTHRC1|protein_coding	ADAM12|protein_coding	0.221258	undirected	CTHRC1|protein_coding	ADAM12|protein_coding

## Sheet: magenta module
	fromNode	toNode	weight	direction	fromAltName	toAltName
156	CELF2	GPR183	0.149628	undirected	CELF2	GPR183
162	CELF2	CXCR4	0.176164	undirected	CELF2	CXCR4
165	CELF2	IFFO1	0.166098	undirected	CELF2	IFFO1
167	CELF2	NCKAP1L	0.17157	undirected	CELF2	NCKAP1L
174	CELF2	PPP1R16B	0.186408	undirected	CELF2	PPP1R16B
178	CELF2	SEPTIN1	0.187161	undirected	CELF2	SEPTIN1
184	CELF2	ACAP1	0.18347	undirected	CELF2	ACAP1
185	CELF2	CD69	0.0569213	undirected	CELF2	CD69
187	CELF2	CD6	0.167351	undirected	CELF2	CD6
191	CELF2	CD5	0.18003	undirected	CELF2	CD5
199	CELF2	CD48	0.187921	undirected	CELF2	CD48
1104	GPR183	CXCR4	0.146422	undirected	GPR183	CXCR4
1107	GPR183	IFFO1	0.169064	undirected	GPR183	IFFO1
1109	GPR183	NCKAP1L	0.124529	undirected	GPR183	NCKAP1L
1116	GPR183	PPP1R16B	0.158913	undirected	GPR183	PPP1R16B
1120	GPR183	SEPTIN1	0.170657	undirected	GPR183	SEPTIN1
1126	GPR183	ACAP1	0.165554	undirected	GPR183	ACAP1
1127	GPR183	CD69	0.0509119	undirected	GPR183	CD69
1129	GPR183	CD6	0.153444	undirected	GPR183	CD6
1133	GPR183	CD5	0.157829	undirected	GPR183	CD5
1140	GPR183	CD48	0.164977	undirected	GPR183	CD48
1374	CXCR4	IFFO1	0.181146	undirected	CXCR4	IFFO1
1375	CXCR4	NCKAP1L	0.149606	undirected	CXCR4	NCKAP1L
1382	CXCR4	PPP1R16B	0.206983	undirected	CXCR4	PPP1R16B
1386	CXCR4	SEPTIN1	0.249928	undirected	CXCR4	SEPTIN1
1392	CXCR4	ACAP1	0.226845	undirected	CXCR4	ACAP1
1393	CXCR4	CD69	0.0653228	undirected	CXCR4	CD69
1395	CXCR4	CD6	0.180933	undirected	CXCR4	CD6
1399	CXCR4	CD5	0.195465	undirected	CXCR4	CD5
1405	CXCR4	CD48	0.224224	undirected	CXCR4	CD48
1479	IFFO1	NCKAP1L	0.186312	undirected	IFFO1	NCKAP1L
1486	IFFO1	PPP1R16B	0.176026	undirected	IFFO1	PPP1R16B
1490	IFFO1	SEPTIN1	0.189902	undirected	IFFO1	SEPTIN1
1496	IFFO1	ACAP1	0.193327	undirected	IFFO1	ACAP1
1497	IFFO1	CD69	0.0542538	undirected	IFFO1	CD69
1499	IFFO1	CD6	0.188711	undirected	IFFO1	CD6
1503	IFFO1	CD5	0.183364	undirected	IFFO1	CD5
1511	IFFO1	CD48	0.184807	undirected	IFFO1	CD48
1531	NCKAP1L	PPP1R16B	0.220449	undirected	NCKAP1L	PPP1R16B
1535	NCKAP1L	SEPTIN1	0.229275	undirected	NCKAP1L	SEPTIN1
1541	NCKAP1L	ACAP1	0.20196	undirected	NCKAP1L	ACAP1
1542	NCKAP1L	CD69	0.047241	undirected	NCKAP1L	CD69
1544	NCKAP1L	CD6	0.146751	undirected	NCKAP1L	CD6
1548	NCKAP1L	CD5	0.152817	undirected	NCKAP1L	CD5
1555	NCKAP1L	CD48	0.251643	undirected	NCKAP1L	CD48
1755	PPP1R16B	SEPTIN1	0.286507	undirected	PPP1R16B	SEPTIN1
1761	PPP1R16B	ACAP1	0.243388	undirected	PPP1R16B	ACAP1
1762	PPP1R16B	CD69	0.059382	undirected	PPP1R16B	CD69
1764	PPP1R16B	CD6	0.157985	undirected	PPP1R16B	CD6
1768	PPP1R16B	CD5	0.178948	undirected	PPP1R16B	CD5
1774	PPP1R16B	CD48	0.299642	undirected	PPP1R16B	CD48
1868	SEPTIN1	ACAP1	0.299848	undirected	SEPTIN1	ACAP1
1869	SEPTIN1	CD69	0.0627959	undirected	SEPTIN1	CD69
1871	SEPTIN1	CD6	0.185241	undirected	SEPTIN1	CD6
1875	SEPTIN1	CD5	0.206037	undirected	SEPTIN1	CD5
1881	SEPTIN1	CD48	0.304423	undirected	SEPTIN1	CD48
2017	ACAP1	CD69	0.0695808	undirected	ACAP1	CD69
2019	ACAP1	CD6	0.208616	undirected	ACAP1	CD6
2023	ACAP1	CD5	0.20899	undirected	ACAP1	CD5
2030	ACAP1	CD48	0.277206	undirected	ACAP1	CD48
2040	CD69	CD6	0.0540554	undirected	CD69	CD6
2043	CD69	CD5	0.0605282	undirected	CD69	CD5
2047	CD69	CD48	0.0577615	undirected	CD69	CD48
2072	CD6	CD5	0.180625	undirected	CD6	CD5
2079	CD6	CD48	0.163411	undirected	CD6	CD48
2140	CD5	CD48	0.177426	undirected	CD5	CD48

## Sheet: yellow module
	fromNode	toNode	weight	direction	fromAltName	toAltName
135	FAM107A	KLF9	0.166179	undirected	FAM107A	KLF9
143	FAM107A	SOX17	0.202434	undirected	FAM107A	SOX17
145	FAM107A	JAM2	0.218856	undirected	FAM107A	JAM2
148	FAM107A	TNS2	0.2101	undirected	FAM107A	TNS2
152	FAM107A	ADAMTS4	0.129697	undirected	FAM107A	ADAMTS4
153	FAM107A	APOLD1	0.160436	undirected	FAM107A	APOLD1
155	FAM107A	CD34	0.194407	undirected	FAM107A	CD34
165	FAM107A	CLDN5	0.165529	undirected	FAM107A	CLDN5
173	FAM107A	ACKR1	0.20039	undirected	FAM107A	ACKR1
175	FAM107A	GNG11	0.145717	undirected	FAM107A	GNG11
178	FAM107A	S1PR1	0.236517	undirected	FAM107A	S1PR1
181	FAM107A	SEMA3G	0.157403	undirected	FAM107A	SEMA3G
186	FAM107A	FAM110D	0.15868	undirected	FAM107A	FAM110D
191	FAM107A	LDB2	0.155404	undirected	FAM107A	LDB2
192	FAM107A	MYCT1	0.162152	undirected	FAM107A	MYCT1
211	FAM107A	ECSCR	0.181176	undirected	FAM107A	ECSCR
214	FAM107A	ADAMTS9	0.176275	undirected	FAM107A	ADAMTS9
223	FAM107A	PECAM1	0.19325	undirected	FAM107A	PECAM1
224	FAM107A	DIPK2B	0.184407	undirected	FAM107A	DIPK2B
232	FAM107A	ADGRL4	0.173258	undirected	FAM107A	ADGRL4
237	FAM107A	VWF	0.143635	undirected	FAM107A	VWF
245	FAM107A	LRRC32	0.200565	undirected	FAM107A	LRRC32
247	FAM107A	CD93	0.154931	undirected	FAM107A	CD93
954	KLF9	SOX17	0.170195	undirected	KLF9	SOX17
956	KLF9	JAM2	0.178646	undirected	KLF9	JAM2
959	KLF9	TNS2	0.187287	undirected	KLF9	TNS2
963	KLF9	ADAMTS4	0.172545	undirected	KLF9	ADAMTS4
964	KLF9	APOLD1	0.185868	undirected	KLF9	APOLD1
966	KLF9	CD34	0.175625	undirected	KLF9	CD34
976	KLF9	CLDN5	0.156556	undirected	KLF9	CLDN5
984	KLF9	ACKR1	0.160809	undirected	KLF9	ACKR1
986	KLF9	GNG11	0.163379	undirected	KLF9	GNG11
989	KLF9	S1PR1	0.176332	undirected	KLF9	S1PR1
992	KLF9	SEMA3G	0.170878	undirected	KLF9	SEMA3G
997	KLF9	FAM110D	0.166016	undirected	KLF9	FAM110D
1002	KLF9	LDB2	0.174406	undirected	KLF9	LDB2
1003	KLF9	MYCT1	0.171599	undirected	KLF9	MYCT1
1022	KLF9	ECSCR	0.158243	undirected	KLF9	ECSCR
1025	KLF9	ADAMTS9	0.1816	undirected	KLF9	ADAMTS9
1035	KLF9	PECAM1	0.168913	undirected	KLF9	PECAM1
1036	KLF9	DIPK2B	0.177038	undirected	KLF9	DIPK2B
1044	KLF9	ADGRL4	0.180443	undirected	KLF9	ADGRL4
1049	KLF9	VWF	0.178308	undirected	KLF9	VWF
1057	KLF9	LRRC32	0.170801	undirected	KLF9	LRRC32
1059	KLF9	CD93	0.172575	undirected	KLF9	CD93
1841	SOX17	JAM2	0.220267	undirected	SOX17	JAM2
1844	SOX17	TNS2	0.21842	undirected	SOX17	TNS2
1848	SOX17	ADAMTS4	0.181876	undirected	SOX17	ADAMTS4
1849	SOX17	APOLD1	0.221526	undirected	SOX17	APOLD1
1851	SOX17	CD34	0.213368	undirected	SOX17	CD34
1861	SOX17	CLDN5	0.199147	undirected	SOX17	CLDN5
1869	SOX17	ACKR1	0.195258	undirected	SOX17	ACKR1
1871	SOX17	GNG11	0.164509	undirected	SOX17	GNG11
1874	SOX17	S1PR1	0.244403	undirected	SOX17	S1PR1
1877	SOX17	SEMA3G	0.200616	undirected	SOX17	SEMA3G
1882	SOX17	FAM110D	0.226143	undirected	SOX17	FAM110D
1887	SOX17	LDB2	0.183585	undirected	SOX17	LDB2
1888	SOX17	MYCT1	0.183441	undirected	SOX17	MYCT1
1907	SOX17	ECSCR	0.192355	undirected	SOX17	ECSCR
1910	SOX17	ADAMTS9	0.207528	undirected	SOX17	ADAMTS9
1920	SOX17	PECAM1	0.208527	undirected	SOX17	PECAM1
1921	SOX17	DIPK2B	0.20501	undirected	SOX17	DIPK2B
1929	SOX17	ADGRL4	0.202996	undirected	SOX17	ADGRL4
1934	SOX17	VWF	0.213176	undirected	SOX17	VWF
1942	SOX17	LRRC32	0.204775	undirected	SOX17	LRRC32
1944	SOX17	CD93	0.175792	undirected	SOX17	CD93
2073	JAM2	TNS2	0.208892	undirected	JAM2	TNS2
2077	JAM2	ADAMTS4	0.190416	undirected	JAM2	ADAMTS4
2078	JAM2	APOLD1	0.224093	undirected	JAM2	APOLD1
2080	JAM2	CD34	0.218681	undirected	JAM2	CD34
2090	JAM2	CLDN5	0.215535	undirected	JAM2	CLDN5
2098	JAM2	ACKR1	0.221304	undirected	JAM2	ACKR1
2100	JAM2	GNG11	0.195438	undirected	JAM2	GNG11
2103	JAM2	S1PR1	0.217527	undirected	JAM2	S1PR1
2106	JAM2	SEMA3G	0.221958	undirected	JAM2	SEMA3G
2111	JAM2	FAM110D	0.222815	undirected	JAM2	FAM110D
2116	JAM2	LDB2	0.206896	undirected	JAM2	LDB2
2117	JAM2	MYCT1	0.211827	undirected	JAM2	MYCT1
2136	JAM2	ECSCR	0.207728	undirected	JAM2	ECSCR
2139	JAM2	ADAMTS9	0.212625	undirected	JAM2	ADAMTS9
2149	JAM2	PECAM1	0.204168	undirected	JAM2	PECAM1
2150	JAM2	DIPK2B	0.217636	undirected	JAM2	DIPK2B
2158	JAM2	ADGRL4	0.213289	undirected	JAM2	ADGRL4
2163	JAM2	VWF	0.215605	undirected	JAM2	VWF
2171	JAM2	LRRC32	0.196439	undirected	JAM2	LRRC32
2173	JAM2	CD93	0.19493	undirected	JAM2	CD93
2389	TNS2	ADAMTS4	0.189209	undirected	TNS2	ADAMTS4
2390	TNS2	APOLD1	0.225888	undirected	TNS2	APOLD1
2392	TNS2	CD34	0.227574	undirected	TNS2	CD34
2402	TNS2	CLDN5	0.212079	undirected	TNS2	CLDN5
2410	TNS2	ACKR1	0.21544	undirected	TNS2	ACKR1
2412	TNS2	GNG11	0.204514	undirected	TNS2	GNG11
2415	TNS2	S1PR1	0.213751	undirected	TNS2	S1PR1
2418	TNS2	SEMA3G	0.220817	undirected	TNS2	SEMA3G
2423	TNS2	FAM110D	0.227786	undirected	TNS2	FAM110D
2428	TNS2	LDB2	0.214615	undirected	TNS2	LDB2
2429	TNS2	MYCT1	0.222709	undirected	TNS2	MYCT1
2448	TNS2	ECSCR	0.218781	undirected	TNS2	ECSCR
2451	TNS2	ADAMTS9	0.208988	undirected	TNS2	ADAMTS9
2461	TNS2	PECAM1	0.212074	undirected	TNS2	PECAM1
2462	TNS2	DIPK2B	0.226705	undirected	TNS2	DIPK2B
2470	TNS2	ADGRL4	0.221095	undirected	TNS2	ADGRL4
2475	TNS2	VWF	0.223039	undirected	TNS2	VWF
2483	TNS2	LRRC32	0.19591	undirected	TNS2	LRRC32
2485	TNS2	CD93	0.204068	undirected	TNS2	CD93
2768	ADAMTS4	APOLD1	0.160128	undirected	ADAMTS4	APOLD1
2770	ADAMTS4	CD34	0.195216	undirected	ADAMTS4	CD34
2780	ADAMTS4	CLDN5	0.131307	undirected	ADAMTS4	CLDN5
2788	ADAMTS4	ACKR1	0.152085	undirected	ADAMTS4	ACKR1
2790	ADAMTS4	GNG11	0.152593	undirected	ADAMTS4	GNG11
2793	ADAMTS4	S1PR1	0.223012	undirected	ADAMTS4	S1PR1
2796	ADAMTS4	SEMA3G	0.14218	undirected	ADAMTS4	SEMA3G
2801	ADAMTS4	FAM110D	0.148903	undirected	ADAMTS4	FAM110D
2806	ADAMTS4	LDB2	0.166625	undirected	ADAMTS4	LDB2
2807	ADAMTS4	MYCT1	0.163031	undirected	ADAMTS4	MYCT1
2826	ADAMTS4	ECSCR	0.165687	undirected	ADAMTS4	ECSCR
2829	ADAMTS4	ADAMTS9	0.179055	undirected	ADAMTS4	ADAMTS9
2839	ADAMTS4	PECAM1	0.201077	undirected	ADAMTS4	PECAM1
2840	ADAMTS4	DIPK2B	0.190124	undirected	ADAMTS4	DIPK2B
2848	ADAMTS4	ADGRL4	0.191152	undirected	ADAMTS4	ADGRL4
2853	ADAMTS4	VWF	0.160864	undirected	ADAMTS4	VWF
2861	ADAMTS4	LRRC32	0.199819	undirected	ADAMTS4	LRRC32
2863	ADAMTS4	CD93	0.182089	undirected	ADAMTS4	CD93
2878	APOLD1	CD34	0.245401	undirected	APOLD1	CD34
2888	APOLD1	CLDN5	0.160606	undirected	APOLD1	CLDN5
2896	APOLD1	ACKR1	0.187113	undirected	APOLD1	ACKR1
2898	APOLD1	GNG11	0.172146	undirected	APOLD1	GNG11
2901	APOLD1	S1PR1	0.265452	undirected	APOLD1	S1PR1
2904	APOLD1	SEMA3G	0.178912	undirected	APOLD1	SEMA3G
2909	APOLD1	FAM110D	0.193565	undirected	APOLD1	FAM110D
2914	APOLD1	LDB2	0.207845	undirected	APOLD1	LDB2
2915	APOLD1	MYCT1	0.207633	undirected	APOLD1	MYCT1
2934	APOLD1	ECSCR	0.197369	undirected	APOLD1	ECSCR
2937	APOLD1	ADAMTS9	0.210823	undirected	APOLD1	ADAMTS9
2947	APOLD1	PECAM1	0.231551	undirected	APOLD1	PECAM1
2948	APOLD1	DIPK2B	0.237356	undirected	APOLD1	DIPK2B
2956	APOLD1	ADGRL4	0.232722	undirected	APOLD1	ADGRL4
2961	APOLD1	VWF	0.198123	undirected	APOLD1	VWF
2969	APOLD1	LRRC32	0.203897	undirected	APOLD1	LRRC32
2971	APOLD1	CD93	0.206343	undirected	APOLD1	CD93
3042	CD34	CLDN5	0.195282	undirected	CD34	CLDN5
3050	CD34	ACKR1	0.184979	undirected	CD34	ACKR1
3052	CD34	GNG11	0.189873	undirected	CD34	GNG11
3055	CD34	S1PR1	0.239215	undirected	CD34	S1PR1
3058	CD34	SEMA3G	0.216327	undirected	CD34	SEMA3G
3063	CD34	FAM110D	0.242135	undirected	CD34	FAM110D
3068	CD34	LDB2	0.222235	undirected	CD34	LDB2
3069	CD34	MYCT1	0.215884	undirected	CD34	MYCT1
3088	CD34	ECSCR	0.194761	undirected	CD34	ECSCR
3091	CD34	ADAMTS9	0.221162	undirected	CD34	ADAMTS9
3101	CD34	PECAM1	0.22508	undirected	CD34	PECAM1
3102	CD34	DIPK2B	0.239553	undirected	CD34	DIPK2B
3110	CD34	ADGRL4	0.240676	undirected	CD34	ADGRL4
3115	CD34	VWF	0.25506	undirected	CD34	VWF
3123	CD34	LRRC32	0.20242	undirected	CD34	LRRC32
3125	CD34	CD93	0.212059	undirected	CD34	CD93
3919	CLDN5	ACKR1	0.200806	undirected	CLDN5	ACKR1
3921	CLDN5	GNG11	0.15065	undirected	CLDN5	GNG11
3924	CLDN5	S1PR1	0.225947	undirected	CLDN5	S1PR1
3927	CLDN5	SEMA3G	0.15602	undirected	CLDN5	SEMA3G
3932	CLDN5	FAM110D	0.17573	undirected	CLDN5	FAM110D
3937	CLDN5	LDB2	0.150919	undirected	CLDN5	LDB2
3938	CLDN5	MYCT1	0.156851	undirected	CLDN5	MYCT1
3957	CLDN5	ECSCR	0.194756	undirected	CLDN5	ECSCR
3960	CLDN5	ADAMTS9	0.165765	undirected	CLDN5	ADAMTS9
3969	CLDN5	PECAM1	0.195379	undirected	CLDN5	PECAM1
3970	CLDN5	DIPK2B	0.184949	undirected	CLDN5	DIPK2B
3978	CLDN5	ADGRL4	0.168616	undirected	CLDN5	ADGRL4
3983	CLDN5	VWF	0.157629	undirected	CLDN5	VWF
3991	CLDN5	LRRC32	0.207883	undirected	CLDN5	LRRC32
3993	CLDN5	CD93	0.150859	undirected	CLDN5	CD93
4494	ACKR1	GNG11	0.149929	undirected	ACKR1	GNG11
4497	ACKR1	S1PR1	0.224068	undirected	ACKR1	S1PR1
4500	ACKR1	SEMA3G	0.183034	undirected	ACKR1	SEMA3G
4505	ACKR1	FAM110D	0.198764	undirected	ACKR1	FAM110D
4510	ACKR1	LDB2	0.151796	undirected	ACKR1	LDB2
4511	ACKR1	MYCT1	0.159269	undirected	ACKR1	MYCT1
4530	ACKR1	ECSCR	0.185849	undirected	ACKR1	ECSCR
4533	ACKR1	ADAMTS9	0.179914	undirected	ACKR1	ADAMTS9
4543	ACKR1	PECAM1	0.18828	undirected	ACKR1	PECAM1
4544	ACKR1	DIPK2B	0.174289	undirected	ACKR1	DIPK2B
4552	ACKR1	ADGRL4	0.166533	undirected	ACKR1	ADGRL4
4557	ACKR1	VWF	0.1756	undirected	ACKR1	VWF
4565	ACKR1	LRRC32	0.200315	undirected	ACKR1	LRRC32
4567	ACKR1	CD93	0.145452	undirected	ACKR1	CD93
4654	GNG11	S1PR1	0.201631	undirected	GNG11	S1PR1
4657	GNG11	SEMA3G	0.155818	undirected	GNG11	SEMA3G
4662	GNG11	FAM110D	0.168056	undirected	GNG11	FAM110D
4667	GNG11	LDB2	0.159955	undirected	GNG11	LDB2
4668	GNG11	MYCT1	0.159551	undirected	GNG11	MYCT1
4687	GNG11	ECSCR	0.17174	undirected	GNG11	ECSCR
4690	GNG11	ADAMTS9	0.163816	undirected	GNG11	ADAMTS9
4700	GNG11	PECAM1	0.194608	undirected	GNG11	PECAM1
4701	GNG11	DIPK2B	0.181757	undirected	GNG11	DIPK2B
4709	GNG11	ADGRL4	0.174913	undirected	GNG11	ADGRL4
4714	GNG11	VWF	0.180842	undirected	GNG11	VWF
4722	GNG11	LRRC32	0.191608	undirected	GNG11	LRRC32
4724	GNG11	CD93	0.167321	undirected	GNG11	CD93
4860	S1PR1	SEMA3G	0.239876	undirected	S1PR1	SEMA3G
4865	S1PR1	FAM110D	0.256415	undirected	S1PR1	FAM110D
4870	S1PR1	LDB2	0.226969	undirected	S1PR1	LDB2
4871	S1PR1	MYCT1	0.222882	undirected	S1PR1	MYCT1
4890	S1PR1	ECSCR	0.206975	undirected	S1PR1	ECSCR
4893	S1PR1	ADAMTS9	0.253006	undirected	S1PR1	ADAMTS9
4903	S1PR1	PECAM1	0.213455	undirected	S1PR1	PECAM1
4904	S1PR1	DIPK2B	0.246253	undirected	S1PR1	DIPK2B
4912	S1PR1	ADGRL4	0.249209	undirected	S1PR1	ADGRL4
4917	S1PR1	VWF	0.258198	undirected	S1PR1	VWF
4925	S1PR1	LRRC32	0.207588	undirected	S1PR1	LRRC32
4927	S1PR1	CD93	0.221734	undirected	S1PR1	CD93
5099	SEMA3G	FAM110D	0.177292	undirected	SEMA3G	FAM110D
5104	SEMA3G	LDB2	0.180024	undirected	SEMA3G	LDB2
5105	SEMA3G	MYCT1	0.180728	undirected	SEMA3G	MYCT1
5124	SEMA3G	ECSCR	0.184669	undirected	SEMA3G	ECSCR
5127	SEMA3G	ADAMTS9	0.18231	undirected	SEMA3G	ADAMTS9
5137	SEMA3G	PECAM1	0.210586	undirected	SEMA3G	PECAM1
5138	SEMA3G	DIPK2B	0.205409	undirected	SEMA3G	DIPK2B
5146	SEMA3G	ADGRL4	0.198217	undirected	SEMA3G	ADGRL4
5151	SEMA3G	VWF	0.176119	undirected	SEMA3G	VWF
5159	SEMA3G	LRRC32	0.208786	undirected	SEMA3G	LRRC32
5161	SEMA3G	CD93	0.178473	undirected	SEMA3G	CD93
5394	FAM110D	LDB2	0.195067	undirected	FAM110D	LDB2
5395	FAM110D	MYCT1	0.199134	undirected	FAM110D	MYCT1
5414	FAM110D	ECSCR	0.210594	undirected	FAM110D	ECSCR
5417	FAM110D	ADAMTS9	0.19742	undirected	FAM110D	ADAMTS9
5426	FAM110D	PECAM1	0.2256	undirected	FAM110D	PECAM1
5427	FAM110D	DIPK2B	0.233351	undirected	FAM110D	DIPK2B
5435	FAM110D	ADGRL4	0.220263	undirected	FAM110D	ADGRL4
5440	FAM110D	VWF	0.180125	undirected	FAM110D	VWF
5448	FAM110D	LRRC32	0.198517	undirected	FAM110D	LRRC32
5450	FAM110D	CD93	0.190351	undirected	FAM110D	CD93
5702	LDB2	MYCT1	0.187475	undirected	LDB2	MYCT1
5721	LDB2	ECSCR	0.174327	undirected	LDB2	ECSCR
5724	LDB2	ADAMTS9	0.187859	undirected	LDB2	ADAMTS9
5734	LDB2	PECAM1	0.213328	undirected	LDB2	PECAM1
5735	LDB2	DIPK2B	0.212858	undirected	LDB2	DIPK2B
5743	LDB2	ADGRL4	0.209707	undirected	LDB2	ADGRL4
5748	LDB2	VWF	0.21431	undirected	LDB2	VWF
5756	LDB2	LRRC32	0.196399	undirected	LDB2	LRRC32
5758	LDB2	CD93	0.191916	undirected	LDB2	CD93
5791	MYCT1	ECSCR	0.179222	undirected	MYCT1	ECSCR
5794	MYCT1	ADAMTS9	0.185172	undirected	MYCT1	ADAMTS9
5804	MYCT1	PECAM1	0.209073	undirected	MYCT1	PECAM1
5805	MYCT1	DIPK2B	0.206434	undirected	MYCT1	DIPK2B
5813	MYCT1	ADGRL4	0.203248	undirected	MYCT1	ADGRL4
5818	MYCT1	VWF	0.211345	undirected	MYCT1	VWF
5826	MYCT1	LRRC32	0.183465	undirected	MYCT1	LRRC32
5828	MYCT1	CD93	0.18386	undirected	MYCT1	CD93
6614	ECSCR	ADAMTS9	0.182553	undirected	ECSCR	ADAMTS9
6624	ECSCR	PECAM1	0.197272	undirected	ECSCR	PECAM1
6625	ECSCR	DIPK2B	0.198236	undirected	ECSCR	DIPK2B
6633	ECSCR	ADGRL4	0.191527	undirected	ECSCR	ADGRL4
6638	ECSCR	VWF	0.20442	undirected	ECSCR	VWF
6646	ECSCR	LRRC32	0.192295	undirected	ECSCR	LRRC32
6648	ECSCR	CD93	0.170841	undirected	ECSCR	CD93
6737	ADAMTS9	PECAM1	0.217597	undirected	ADAMTS9	PECAM1
6738	ADAMTS9	DIPK2B	0.214318	undirected	ADAMTS9	DIPK2B
6746	ADAMTS9	ADGRL4	0.212517	undirected	ADAMTS9	ADGRL4
6751	ADAMTS9	VWF	0.206004	undirected	ADAMTS9	VWF
6759	ADAMTS9	LRRC32	0.209561	undirected	ADAMTS9	LRRC32
6761	ADAMTS9	CD93	0.195438	undirected	ADAMTS9	CD93
6974	PECAM1	DIPK2B	0.230232	undirected	PECAM1	DIPK2B
6982	PECAM1	ADGRL4	0.232358	undirected	PECAM1	ADGRL4
6987	PECAM1	VWF	0.243328	undirected	PECAM1	VWF
6995	PECAM1	LRRC32	0.195632	undirected	PECAM1	LRRC32
6997	PECAM1	CD93	0.21321	undirected	PECAM1	CD93
7019	DIPK2B	ADGRL4	0.232966	undirected	DIPK2B	ADGRL4
7024	DIPK2B	VWF	0.247154	undirected	DIPK2B	VWF
7032	DIPK2B	LRRC32	0.202491	undirected	DIPK2B	LRRC32
7034	DIPK2B	CD93	0.20473	undirected	DIPK2B	CD93
7207	ADGRL4	VWF	0.242676	undirected	ADGRL4	VWF
7215	ADGRL4	LRRC32	0.202899	undirected	ADGRL4	LRRC32
7217	ADGRL4	CD93	0.212201	undirected	ADGRL4	CD93
7321	VWF	LRRC32	0.203086	undirected	VWF	LRRC32
7323	VWF	CD93	0.219571	undirected	VWF	CD93
7417	LRRC32	CD93	0.193295	undirected	LRRC32	CD93

## Sheet: purple module
fromNode	toNode	weight	direction	fromAltName	toAltName
IFIT3	OAS2	0.241996	undirected	IFIT3	OAS2
IFIT3	TAP2	0.123351	undirected	IFIT3	TAP2
IFIT3	TAP1	0.129488	undirected	IFIT3	TAP1
OAS2	TAP2	0.116054	undirected	OAS2	TAP2
OAS2	TAP1	0.118607	undirected	OAS2	TAP1
TAP2	TAP1	0.143594	undirected	TAP2	TAP1
