# Supplementary material for: Identification of a tumor microenvironment-related seven-gene signature for predicting prognosis in bladder cancer
Source: BMC Cancer. 2021 Jun 10;21:692. doi: 10.1186/s12885-021-08447-7 (PMC8194149; doi:10.1186/s12885-021-08447-7)
Supplement: Supplementary file 3 — Additional file 3: Table S3. GO and KEGG pathway enrichment analysis of 55 hub genes. [file 12885_2021_8447_MOESM3_ESM.xlsx]

## Sheet: Sheet1
Supplementary Table S2. GO and KEGG pathway enrichment analysis of 55 hub genes

## Sheet: BP
ID	Description	GeneRatio	BgRatio	pvalue	p.adjust	qvalue	geneID	Count
GO:0043062	extracellular structure organization	14/48	422/18670	1.75733e-12	2.17733e-09	1.65004e-09	EMILIN1/COL6A2/COL6A3/DCN/FBN1/MMP2/PECAM1/ADAMTS9/JAM2/TIMP2/VWF/ADAM12/CD34/ADAMTS4	14
GO:0030198	extracellular matrix organization	13/48	368/18670	5.68176e-12	3.51985e-09	2.66744e-09	EMILIN1/COL6A2/COL6A3/DCN/FBN1/MMP2/PECAM1/ADAMTS9/JAM2/TIMP2/VWF/ADAM12/ADAMTS4	13
GO:0003158	endothelium development	8/48	132/18670	1.4999e-09	6.19457e-07	4.69441e-07	S1PR1/PPP1R16B/PECAM1/SOX17/CLDN5/CXCR4/APOLD1/CD34	8
GO:0045446	endothelial cell differentiation	7/48	114/18670	1.57327e-08	4.87321e-06	3.69305e-06	S1PR1/PPP1R16B/PECAM1/SOX17/CLDN5/CXCR4/APOLD1	7
GO:0050900	leukocyte migration	9/48	499/18670	4.29573e-06	0.00106448	0.000806693	EMILIN1/GPR183/S1PR1/NCKAP1L/PECAM1/JAM2/CXCR4/CD34/CD48	9
GO:0045765	regulation of angiogenesis	8/48	383/18670	5.36957e-06	0.00110882	0.000840291	EMILIN1/DCN/PPP1R16B/ADAMTS9/ECSCR/CXCR4/ADAM12/CD34	8
GO:1901342	regulation of vasculature development	8/48	422/18670	1.08952e-05	0.00192845	0.00146143	EMILIN1/DCN/PPP1R16B/ADAMTS9/ECSCR/CXCR4/ADAM12/CD34	8
GO:0060325	face morphogenesis	3/48	32/18670	7.5067e-05	0.011626	0.00881049	MMP2/TGFB3/CLDN5	3
GO:0072001	renal system development	6/48	293/18670	0.000100093	0.0137795	0.0104425	DCN/FBN1/TNS2/PECAM1/SOX17/CD34	6
GO:0060323	head morphogenesis	3/48	37/18670	0.000116538	0.0144391	0.0109423	MMP2/TGFB3/CLDN5	3
GO:0007179	transforming growth factor beta receptor signaling pathway	5/48	199/18670	0.000154395	0.0173905	0.013179	EMILIN1/FBN1/LRRC32/TGFB3/CLDN5	5
GO:0001655	urogenital system development	6/48	330/18670	0.000191315	0.0187256	0.0141908	DCN/FBN1/TNS2/PECAM1/SOX17/CD34	6
GO:0032963	collagen metabolic process	4/48	115/18670	0.000215648	0.0187256	0.0141908	EMILIN1/TNS2/MMP2/TGFB3	4
GO:0050920	regulation of chemotaxis	5/48	217/18670	0.000230951	0.0187256	0.0141908	GPR183/S1PR1/NCKAP1L/SEMA3G/CXCR4	5
GO:0060324	face development	3/48	48/18670	0.000254317	0.0187256	0.0141908	MMP2/TGFB3/CLDN5	3
GO:0007178	transmembrane receptor protein serine/threonine kinase signaling pathway	6/48	349/18670	0.000258677	0.0187256	0.0141908	EMILIN1/FSTL1/FBN1/LRRC32/TGFB3/CLDN5	6
GO:0007160	cell-matrix adhesion	5/48	225/18670	0.000273021	0.0187256	0.0141908	EMILIN1/FAM107A/PECAM1/ADAMTS9/CD34	5
GO:0031589	cell-substrate adhesion	6/48	354/18670	0.000279187	0.0187256	0.0141908	EMILIN1/FAM107A/PECAM1/ADAMTS9/VWF/CD34	6
GO:0010171	body morphogenesis	3/48	50/18670	0.000287157	0.0187256	0.0141908	MMP2/TGFB3/CLDN5	3
GO:0071560	cellular response to transforming growth factor beta stimulus	5/48	249/18670	0.000434704	0.0255965	0.0193977	EMILIN1/FBN1/LRRC32/TGFB3/CLDN5	5
GO:0001885	endothelial cell development	3/48	59/18670	0.000468621	0.0255965	0.0193977	PPP1R16B/PECAM1/CLDN5	3
GO:0071559	response to transforming growth factor beta	5/48	255/18670	0.000484531	0.0255965	0.0193977	EMILIN1/FBN1/LRRC32/TGFB3/CLDN5	5
GO:0120193	tight junction organization	3/48	60/18670	0.000492398	0.0255965	0.0193977	PECAM1/TGFB3/CLDN5	3
GO:0061042	vascular wound healing	2/48	13/18670	0.000495816	0.0255965	0.0193977	CXCR4/CD34	2
GO:0002483	antigen processing and presentation of endogenous peptide antigen	2/48	15/18670	0.000665258	0.0317021	0.0240247	TAP1/TAP2	2
GO:0019885	antigen processing and presentation of endogenous peptide antigen via MHC class I	2/48	15/18670	0.000665258	0.0317021	0.0240247	TAP1/TAP2	2
GO:0001822	kidney development	5/48	278/18670	0.000716376	0.0328737	0.0249126	DCN/FBN1/TNS2/PECAM1/CD34	5
GO:0090288	negative regulation of cellular response to growth factor stimulus	4/48	166/18670	0.000864719	0.0351518	0.026639	EMILIN1/DCN/FBN1/TGFB3	4
GO:0090287	regulation of cellular response to growth factor stimulus	5/48	292/18670	0.000893199	0.0351518	0.026639	EMILIN1/FSTL1/DCN/FBN1/TGFB3	5
GO:0050710	negative regulation of cytokine secretion	3/48	74/18670	0.000909547	0.0351518	0.026639	LRRC32/SSC5D/CD34	3
GO:0001818	negative regulation of cytokine production	5/48	296/18670	0.000949228	0.0351518	0.026639	LRRC32/SSC5D/NCKAP1L/TGFB3/CD34	5
GO:0003414	chondrocyte morphogenesis involved in endochondral bone morphogenesis	2/48	18/18670	0.000964617	0.0351518	0.026639	COL6A2/COL6A3	2
GO:0003429	growth plate cartilage chondrocyte morphogenesis	2/48	18/18670	0.000964617	0.0351518	0.026639	COL6A2/COL6A3	2
GO:0090171	chondrocyte morphogenesis	2/48	18/18670	0.000964617	0.0351518	0.026639	COL6A2/COL6A3	2
GO:0016525	negative regulation of angiogenesis	4/48	173/18670	0.00100825	0.0356921	0.0270484	EMILIN1/DCN/ADAMTS9/ECSCR	4
GO:2000181	negative regulation of blood vessel morphogenesis	4/48	175/18670	0.00105216	0.0360427	0.0273141	EMILIN1/DCN/ADAMTS9/ECSCR	4
GO:0003422	growth plate cartilage morphogenesis	2/48	19/18670	0.00107634	0.0360427	0.0273141	COL6A2/COL6A3	2
GO:0022617	extracellular matrix disassembly	3/48	80/18670	0.00114041	0.0363436	0.0275422	MMP2/TIMP2/ADAMTS4	3
GO:0048771	tissue remodeling	4/48	179/18670	0.00114399	0.0363436	0.0275422	CTHRC1/S1PR1/MMP2/TGFB3	4
GO:0030512	negative regulation of transforming growth factor beta receptor signaling pathway	3/48	81/18670	0.00118215	0.036617	0.0277493	EMILIN1/FBN1/TGFB3	3
GO:1903845	negative regulation of cellular response to transforming growth factor beta stimulus	3/48	83/18670	0.00126848	0.0383329	0.0290497	EMILIN1/FBN1/TGFB3	3
GO:0072010	glomerular epithelium development	2/48	21/18670	0.00131749	0.0387344	0.0293539	PECAM1/CD34	2
GO:1901343	negative regulation of vasculature development	4/48	187/18670	0.00134429	0.0387344	0.0293539	EMILIN1/DCN/ADAMTS9/ECSCR	4
GO:0019883	antigen processing and presentation of endogenous antigen	2/48	22/18670	0.00144686	0.0407424	0.0308757	TAP1/TAP2	2
GO:0060021	roof of mouth development	3/48	89/18670	0.00155101	0.0410554	0.0311128	LRRC32/TGFB3/CLDN5	3
GO:0060055	angiogenesis involved in wound healing	2/48	23/18670	0.00158207	0.0410554	0.0311128	CXCR4/CD34	2
GO:0046849	bone remodeling	3/48	90/18670	0.00160162	0.0410554	0.0311128	CTHRC1/S1PR1/TGFB3	3
GO:0007159	leukocyte cell-cell adhesion	5/48	337/18670	0.00168576	0.0410554	0.0311128	LRRC32/NCKAP1L/PECAM1/CD5/CD6	5
GO:0002407	dendritic cell chemotaxis	2/48	24/18670	0.00172307	0.0410554	0.0311128	GPR183/CXCR4	2
GO:0003418	growth plate cartilage chondrocyte differentiation	2/48	24/18670	0.00172307	0.0410554	0.0311128	COL6A2/COL6A3	2
GO:0003433	chondrocyte development involved in endochondral bone morphogenesis	2/48	24/18670	0.00172307	0.0410554	0.0311128	COL6A2/COL6A3	2
GO:0062009	secondary palate development	2/48	24/18670	0.00172307	0.0410554	0.0311128	LRRC32/TGFB3	2
GO:0045766	positive regulation of angiogenesis	4/48	204/18670	0.00184923	0.0429023	0.0325125	PPP1R16B/CXCR4/ADAM12/CD34	4
GO:0072012	glomerulus vasculature development	2/48	25/18670	0.00186983	0.0429023	0.0325125	PECAM1/CD34	2
GO:0002064	epithelial cell development	4/48	207/18670	0.00195028	0.0439029	0.0332708	PPP1R16B/PECAM1/CLDN5/CXCR4	4
GO:0050670	regulation of lymphocyte proliferation	4/48	208/18670	0.0019848	0.0439029	0.0332708	GPR183/LRRC32/NCKAP1L/CD6	4
GO:0032944	regulation of mononuclear cell proliferation	4/48	209/18670	0.00201975	0.0439029	0.0332708	GPR183/LRRC32/NCKAP1L/CD6	4
GO:0036336	dendritic cell migration	2/48	27/18670	0.00218055	0.044732	0.0338991	GPR183/CXCR4	2
GO:0061437	renal system vasculature development	2/48	27/18670	0.00218055	0.044732	0.0338991	PECAM1/CD34	2
GO:0061440	kidney vasculature development	2/48	27/18670	0.00218055	0.044732	0.0338991	PECAM1/CD34	2
GO:0001666	response to hypoxia	5/48	359/18670	0.0022215	0.044732	0.0338991	MMP2/TGFB3/CXCR4/APOLD1/CD34	5
GO:0008037	cell recognition	4/48	215/18670	0.00223841	0.044732	0.0338991	PECAM1/CXCR4/CD5/CD6	4
GO:0060348	bone development	4/48	217/18670	0.00231479	0.0455241	0.0344994	COL6A2/COL6A3/FBN1/TGFB3	4
GO:0070663	regulation of leukocyte proliferation	4/48	222/18670	0.00251358	0.0475271	0.0360173	GPR183/LRRC32/NCKAP1L/CD6	4
GO:0060536	cartilage morphogenesis	2/48	29/18670	0.00251399	0.0475271	0.0360173	COL6A2/COL6A3	2
GO:0036293	response to decreased oxygen levels	5/48	370/18670	0.00253171	0.0475271	0.0360173	MMP2/TGFB3/CXCR4/APOLD1/CD34	5
GO:0030595	leukocyte chemotaxis	4/48	224/18670	0.00259629	0.048012	0.0363848	GPR183/S1PR1/NCKAP1L/CXCR4	4
GO:0003413	chondrocyte differentiation involved in endochondral bone morphogenesis	2/48	30/18670	0.00268915	0.0489979	0.0371319	COL6A2/COL6A3	2

## Sheet: MF
ID	Description	GeneRatio	BgRatio	pvalue	p.adjust	qvalue	geneID	Count
GO:0005201	extracellular matrix structural constituent	7/50	163/17697	3.5391e-07	4.53005e-05	3.57635e-05	EMILIN1/CTHRC1/COL6A2/COL6A3/DCN/FBN1/VWF	7
GO:0004222	metalloendopeptidase activity	4/50	103/17697	0.000202892	0.011139	0.00879397	MMP2/ADAMTS9/ADAM12/ADAMTS4	4
GO:0005044	scavenger receptor activity	3/50	51/17697	0.000401683	0.011139	0.00879397	SSC5D/CD5/CD6	3
GO:0097493	structural molecule activity conferring elasticity	2/50	11/17697	0.000423335	0.011139	0.00879397	EMILIN1/FBN1	2
GO:0019955	cytokine binding	4/50	128/17697	0.000464838	0.011139	0.00879397	ACKR1/LRRC32/TGFB3/CXCR4	4
GO:0005178	integrin binding	4/50	132/17697	0.000522142	0.011139	0.00879397	EMILIN1/FBN1/TIMP2/VWF	4
GO:0042288	MHC class I protein binding	2/50	20/17697	0.00143886	0.022796	0.0179969	TAP1/TAP2	2
GO:0008237	metallopeptidase activity	4/50	181/17697	0.00168898	0.022796	0.0179969	MMP2/ADAMTS9/ADAM12/ADAMTS4	4
GO:0050431	transforming growth factor beta binding	2/50	22/17697	0.00174305	0.022796	0.0179969	LRRC32/TGFB3	2
GO:0038024	cargo receptor activity	3/50	85/17697	0.00178094	0.022796	0.0179969	SSC5D/CD5/CD6	3
GO:0019957	C-C chemokine binding	2/50	24/17697	0.0020751	0.0241467	0.0190632	ACKR1/CXCR4	2
GO:0019956	chemokine binding	2/50	32/17697	0.00367581	0.0361926	0.0285731	ACKR1/CXCR4	2
GO:1904680	peptide transmembrane transporter activity	2/50	32/17697	0.00367581	0.0361926	0.0285731	TAP1/TAP2	2
GO:0002020	protease binding	3/50	128/17697	0.0056542	0.047835	0.0377645	TIMP2/VWF/ADAMTS4	3
GO:0042287	MHC protein binding	2/50	40/17697	0.00569793	0.047835	0.0377645	TAP1/TAP2	2
GO:0030020	extracellular matrix structural constituent conferring tensile strength	2/50	41/17697	0.00597937	0.047835	0.0377645	COL6A2/COL6A3	2

## Sheet: CC
ID	Description	GeneRatio	BgRatio	pvalue	p.adjust	qvalue	geneID	Count
GO:0062023	collagen-containing extracellular matrix	13/53	406/19717	3.9437e-11	4.61413e-09	3.77765e-09	EMILIN1/CTHRC1/COL6A2/COL6A3/DCN/FBN1/SSC5D/MMP2/ADAMTS9/TGFB3/TIMP2/VWF/ADAMTS4	13
GO:0005581	collagen trimer	5/53	87/19717	3.61703e-06	0.000211596	0.000173236	EMILIN1/CTHRC1/COL6A2/COL6A3/DCN	5
GO:0009897	external side of plasma membrane	7/53	393/19717	8.28959e-05	0.00323294	0.00264685	S1PR1/SSC5D/PECAM1/CXCR4/CD5/CD6/CD34	7

## Sheet: KEGG
ID	Description	GeneRatio	BgRatio	pvalue	p.adjust	qvalue	geneID	Count
hsa04670	Leukocyte transendothelial migration	43978	113/8031	3.18182e-05	0.00267273	0.00227751	4313/5175/58494/7122/7852	5
hsa04514	Cell adhesion molecules (CAMs)	43978	148/8031	0.000115604	0.00485535	0.00413739	5175/58494/7122/923/947	5
hsa05144	Malaria	43917	50/8031	0.000597893	0.016741	0.0142655	2532/5175/7043	3
